# Supplementary material for: Synthetic lethals in HIV: ways to avoid drug resistance: Running title: Preventing HIV resistance
Source: Biol Direct. 2015 Apr 17;10:17. doi: 10.1186/s13062-015-0044-y (PMC4399722; doi:10.1186/s13062-015-0044-y)
Supplement: Additional file 1: Table S1. — SDL and CM pairs in PR for untreated and treated sets. Observed/expected pairs and dissimilarity coefficient for each SDL and CM important pairs for PR. [file 13062_2015_44_MOESM1_ESM.xlsx]

## Sheet: prot.PROTpoint.NT.070513.10A.11
46	55	RE	00	0	4.09283e-05	-4.09283e-05
46	55	RQ	00	0	4.09283e-05	-4.09283e-05
46	55	RH	00	0	4.09283e-05	-4.09283e-05
46	55	RP	00	0	4.09283e-05	-4.09283e-05
46	55	RM	00	0	4.09283e-05	-4.09283e-05
45	46	PR	00	0	4.10492e-05	-4.10492e-05
45	46	PT	00	0	4.10492e-05	-4.10492e-05
45	46	NT	00	0	4.10492e-05	-4.10492e-05
45	46	NR	00	0	4.10492e-05	-4.10492e-05
45	46	_R	00	0	4.10492e-05	-4.10492e-05
45	46	_T	00	0	4.10492e-05	-4.10492e-05
12	19	FH	00	0	4.38654e-05	-4.38654e-05
12	19	GK	00	0	4.38654e-05	-4.38654e-05
12	19	FK	00	0	4.38654e-05	-4.38654e-05
12	19	GN	00	0	4.38654e-05	-4.38654e-05
12	19	GH	00	0	4.38654e-05	-4.38654e-05
12	19	FN	00	0	4.38654e-05	-4.38654e-05
12	14	FW	00	0	4.43007e-05	-4.43007e-05
39	60	HS	00	0	8.35108e-05	-8.35108e-05
39	60	VS	00	0	8.35108e-05	-8.35108e-05
12	19	GA	00	0	8.77308e-05	-8.77308e-05
12	19	LK	00	0	8.77308e-05	-8.77308e-05
12	19	LH	00	0	8.77308e-05	-8.77308e-05
12	19	FA	00	0	8.77308e-05	-8.77308e-05
12	19	LN	00	0	8.77308e-05	-8.77308e-05
12	14	LW	00	0	8.86014e-05	-8.86014e-05
12	14	GW	00	0	8.86014e-05	-8.86014e-05
12	14	FS	00	0	8.86014e-05	-8.86014e-05
35	37	YW	00	0	8.88336e-05	-8.88336e-05
35	37	_W	00	0	8.88336e-05	-8.88336e-05
46	55	RT	00	0	0.000122785	-0.000122785
46	55	RN	00	0	0.000122785	-0.000122785
45	46	QR	00	0	0.000123148	-0.000123148
45	46	QT	00	0	0.000123148	-0.000123148
61	72	LF	00	0	0.000129831	-0.000129831
12	14	FI	00	0	0.000132902	-0.000132902
35	37	_G	00	0	0.00013325	-0.00013325
35	37	YR	00	0	0.00013325	-0.00013325
35	37	YG	00	0	0.00013325	-0.00013325
35	37	_R	00	0	0.00013325	-0.00013325
46	55	RI	00	0	0.000163713	-0.000163713
45	46	TR	00	0	0.000164197	-0.000164197
45	46	TT	00	0	0.000164197	-0.000164197
39	60	VY	00	0	0.000167022	-0.000167022
39	60	KS	00	0	0.000167022	-0.000167022
39	60	VK	00	0	0.000167022	-0.000167022
39	60	HY	00	0	0.000167022	-0.000167022
39	60	HK	00	0	0.000167022	-0.000167022
61	72	SF	00	0	0.000173108	-0.000173108
12	19	LA	00	0	0.000175462	-0.000175462
12	19	HH	00	0	0.000175462	-0.000175462
12	19	HN	00	0	0.000175462	-0.000175462
12	19	HK	00	0	0.000175462	-0.000175462
12	14	LS	00	0	0.000177203	-0.000177203
12	14	FV	00	0	0.000177203	-0.000177203
12	14	GS	00	0	0.000177203	-0.000177203
12	14	HW	00	0	0.000177203	-0.000177203
35	37	AW	00	0	0.000177667	-0.000177667
46	55	VH	00	0	0.000204641	-0.000204641
46	55	VE	00	0	0.000204641	-0.000204641
46	55	VP	00	0	0.000204641	-0.000204641
46	55	VQ	00	0	0.000204641	-0.000204641
46	55	VM	00	0	0.000204641	-0.000204641
45	46	PV	00	0	0.000205246	-0.000205246
45	46	NV	00	0	0.000205246	-0.000205246
45	46	_V	00	0	0.000205246	-0.000205246
61	72	RF	00	0	0.000259662	-0.000259662
12	19	GF	00	0	0.000263193	-0.000263193
12	19	FF	00	0	0.000263193	-0.000263193
12	14	GI	00	0	0.000265804	-0.000265804
12	14	FG	00	0	0.000265804	-0.000265804
12	14	LI	00	0	0.000265804	-0.000265804
35	37	AR	00	0	0.000266501	-0.000266501
35	37	AG	00	0	0.000266501	-0.000266501
12	19	MN	00	0	0.000307058	-0.000307058
12	19	GP	00	0	0.000307058	-0.000307058
12	19	MK	00	0	0.000307058	-0.000307058
12	19	MH	00	0	0.000307058	-0.000307058
12	19	FP	00	0	0.000307058	-0.000307058
12	14	MW	00	0	0.000310105	-0.000310105
39	60	KK	00	0	0.000334043	-0.000334043
39	60	KY	00	0	0.000334043	-0.000334043
39	60	ES	00	0	0.000334043	-0.000334043
12	19	HA	00	0	0.000350923	-0.000350923
12	14	GV	00	0	0.000354406	-0.000354406
12	14	HS	00	0	0.000354406	-0.000354406
12	14	FQ	00	0	0.000354406	-0.000354406
12	14	LV	00	0	0.000354406	-0.000354406
35	37	_M	00	0	0.000355334	-0.000355334
35	37	YM	00	0	0.000355334	-0.000355334
35	37	TW	00	0	0.000355334	-0.000355334
61	72	GF	00	0	0.000389492	-0.000389492
35	37	_V	00	0	0.000399751	-0.000399751
35	37	YV	00	0	0.000399751	-0.000399751
61	72	LQ	00	0	0.000519323	-0.000519323
12	19	FR	00	0	0.000526385	-0.000526385
12	19	LF	00	0	0.000526385	-0.000526385
12	19	GR	00	0	0.000526385	-0.000526385
12	14	LG	00	0	0.000531609	-0.000531609
12	14	FT	00	0	0.000531609	-0.000531609
12	14	GG	00	0	0.000531609	-0.000531609
12	14	HI	00	0	0.000531609	-0.000531609
35	37	TG	00	0	0.000533002	-0.000533002
35	37	TR	00	0	0.000533002	-0.000533002
39	60	VN	00	0	0.00054282	-0.00054282
39	60	HN	00	0	0.00054282	-0.00054282
46	55	VN	00	0	0.000613924	-0.000613924
46	55	VT	00	0	0.000613924	-0.000613924
12	19	MA	00	0	0.000614116	-0.000614116
12	19	FE	00	0	0.000614116	-0.000614116
12	19	FM	00	0	0.000614116	-0.000614116
12	19	GE	00	0	0.000614116	-0.000614116
12	19	GM	00	0	0.000614116	-0.000614116
12	19	LP	00	0	0.000614116	-0.000614116
45	46	QV	00	0	0.000615738	-0.000615738
12	14	MS	00	0	0.00062021	-0.00062021
61	72	LA	00	0	0.000649154	-0.000649154
61	72	LN	00	0	0.000649154	-0.000649154
39	60	EY	00	0	0.000668086	-0.000668086
39	60	EK	00	0	0.000668086	-0.000668086
61	72	SQ	00	0	0.000692431	-0.000692431
12	14	LQ	00	0	0.000708811	-0.000708811
12	14	HV	00	0	0.000708811	-0.000708811
12	14	GQ	00	0	0.000708811	-0.000708811
12	14	FN	00	0	0.000708811	-0.000708811
35	37	AM	00	0	0.000710669	-0.000710669
61	72	KF	00	0	0.000735708	-0.000735708
39	60	LS	00	0	0.000751597	-0.000751597
12	14	FM	00	0	0.000797413	-0.000797413
35	37	AV	00	0	0.000799503	-0.000799503
46	55	VI	00	0	0.000818565	-0.000818565
45	46	TV	00	0	0.000820984	-0.000820984
12	19	DK	00	0	0.000833443	-0.000833443
12	19	DH	00	0	0.000833443	-0.000833443
12	19	DN	00	0	0.000833443	-0.000833443
12	14	DW	00	0	0.000841714	-0.000841714
61	72	SA	00	0	0.000865539	-0.000865539
61	72	SN	00	0	0.000865539	-0.000865539
61	72	LS	00	0	0.000908816	-0.000908816
12	14	MI	00	0	0.000930315	-0.000930315
35	37	KW	00	0	0.00097717	-0.00097717
61	72	RQ	00	0	0.00103865	-0.00103865
12	19	LR	00	0	0.00105277	-0.00105277
12	19	HF	00	0	0.00105277	-0.00105277
12	14	HG	00	0	0.00106322	-0.00106322
12	14	GT	00	0	0.00106322	-0.00106322
12	14	LT	00	0	0.00106322	-0.00106322
39	60	KN	00	0	0.00108564	-0.00108564
35	37	GW	00	0	0.00115484	-0.00115484
35	37	_I	00	0	0.00119925	-0.00119925
35	37	YI	00	0	0.00119925	-0.00119925
61	72	SS	00	0	0.00121175	-0.00121175
12	19	LM	00	0	0.00122823	-0.00122823
12	19	LE	00	0	0.00122823	-0.00122823
12	19	HP	00	0	0.00122823	-0.00122823
12	14	MV	00	0	0.00124042	-0.00124042
61	72	RA	00	0	0.00129831	-0.00129831
61	72	RN	00	0	0.00129831	-0.00129831
12	14	HQ	00	0	0.00141762	-0.00141762
12	14	GN	00	0	0.00141762	-0.00141762
12	14	LN	00	0	0.00141762	-0.00141762
35	37	TM	00	0	0.00142134	-0.00142134
12	14	FE	00	0	0.00146192	-0.00146192
35	37	KR	00	0	0.00146575	-0.00146575
35	37	KG	00	0	0.00146575	-0.00146575
12	19	GS	00	0	0.00149142	-0.00149142
12	19	FS	00	0	0.00149142	-0.00149142
39	60	LK	00	0	0.00150319	-0.00150319
39	60	LY	00	0	0.00150319	-0.00150319
61	72	GQ	00	0	0.00155797	-0.00155797
12	14	LM	00	0	0.00159483	-0.00159483
12	14	GM	00	0	0.00159483	-0.00159483
35	37	TV	00	0	0.00159901	-0.00159901
12	19	DA	00	0	0.00166689	-0.00166689
12	14	DS	00	0	0.00168343	-0.00168343
35	37	YP	00	0	0.00168784	-0.00168784
35	37	_P	00	0	0.00168784	-0.00168784
35	37	GG	00	0	0.00173226	-0.00173226
35	37	GR	00	0	0.00173226	-0.00173226
61	72	RS	00	0	0.00181763	-0.00181763
12	19	MF	00	0	0.00184235	-0.00184235
12	14	MG	00	0	0.00186063	-0.00186063
61	72	LR	00	0	0.00194746	-0.00194746
61	72	GA	00	0	0.00194746	-0.00194746
61	72	GN	00	0	0.00194746	-0.00194746
35	37	QW	00	0	0.00195434	-0.00195434
12	19	QN	00	0	0.00197394	-0.00197394
12	19	QH	00	0	0.00197394	-0.00197394
12	19	QK	00	0	0.00197394	-0.00197394
12	14	QW	00	0	0.00203783	-0.00203783
35	37	_K	00	0	0.00204317	-0.00204317
35	37	YK	00	0	0.00204317	-0.00204317
39	60	AS	00	0	0.00208777	-0.00208777
12	19	HR	00	0	0.00210554	-0.00210554
12	14	HT	00	0	0.00212643	-0.00212643
35	37	NW	00	0	0.00213201	-0.00213201
12	19	MP	00	0	0.00214941	-0.00214941
39	60	EN	00	0	0.00217128	-0.00217128
35	37	AI	00	0	0.00239851	-0.00239851
12	19	RH	00	0	0.00245646	-0.00245646
12	19	HE	00	0	0.00245646	-0.00245646
12	19	RK	00	0	0.00245646	-0.00245646
12	19	RN	00	0	0.00245646	-0.00245646
12	19	HM	00	0	0.00245646	-0.00245646
61	72	LK	00	0	0.00246678	-0.00246678
12	14	MQ	00	0	0.00248084	-0.00248084
12	14	DI	00	0	0.00252514	-0.00252514
12	14	RW	00	0	0.00256944	-0.00256944
61	72	SR	00	0	0.00259662	-0.00259662
61	72	GS	00	0	0.00272645	-0.00272645
46	55	RR	00	0	0.00282405	-0.00282405
45	46	PL	00	0	0.0028324	-0.0028324
45	46	NL	00	0	0.0028324	-0.0028324
45	46	_L	00	0	0.0028324	-0.0028324
12	14	HN	00	0	0.00283525	-0.00283525
46	55	LQ	00	0	0.00290591	-0.00290591
46	55	LM	00	0	0.00290591	-0.00290591
46	55	LE	00	0	0.00290591	-0.00290591
46	55	LH	00	0	0.00290591	-0.00290591
46	55	LP	00	0	0.00290591	-0.00290591
12	14	LE	00	0	0.00292385	-0.00292385
12	14	GE	00	0	0.00292385	-0.00292385
35	37	QR	00	0	0.00293151	-0.00293151
35	37	QG	00	0	0.00293151	-0.00293151
61	72	KQ	00	0	0.00294283	-0.00294283
12	19	LS	00	0	0.00298285	-0.00298285
12	14	HM	00	0	0.00318965	-0.00318965
35	37	NR	00	0	0.00319801	-0.00319801
35	37	NG	00	0	0.00319801	-0.00319801
61	72	SK	00	0	0.00328905	-0.00328905
12	14	DV	00	0	0.00336685	-0.00336685
35	37	AP	00	0	0.00337568	-0.00337568
12	19	VH	00	0	0.0034215	-0.0034215
12	19	VN	00	0	0.0034215	-0.0034215
12	19	VK	00	0	0.0034215	-0.0034215
12	14	VW	00	0	0.00345546	-0.00345546
61	72	KN	00	0	0.00367854	-0.00367854
61	72	KA	00	0	0.00367854	-0.00367854
12	19	MR	00	0	0.0036847	-0.0036847
12	14	MT	00	0	0.00372126	-0.00372126
35	37	_Q	00	0	0.00381985	-0.00381985
35	37	YQ	00	0	0.00381985	-0.00381985
61	72	RR	00	0	0.00389492	-0.00389492
35	37	KM	00	0	0.00390868	-0.00390868
12	19	QA	00	0	0.00394789	-0.00394789
61	72	DF	00	0	0.00398148	-0.00398148
12	14	QS	00	0	0.00407567	-0.00407567
35	37	AK	00	0	0.00408635	-0.00408635
39	60	AY	00	0	0.00417554	-0.00417554
39	60	AK	00	0	0.00417554	-0.00417554
46	55	IP	00	0	0.00421561	-0.00421561
46	55	IH	00	1	0.00421561	235.218
46	55	IM	00	0	0.00421561	-0.00421561
46	55	IE	00	0	0.00421561	-0.00421561
46	55	IQ	00	0	0.00421561	-0.00421561
45	46	NI	00	0	0.00426912	-0.00426912
45	46	_I	00	0	0.00426912	-0.00426912
45	46	PI	00	0	0.00426912	-0.00426912
12	19	MM	00	0	0.00429881	-0.00429881
12	19	ME	00	0	0.00429881	-0.00429881
35	37	KV	00	0	0.00439726	-0.00439726
35	37	GM	00	0	0.00461935	-0.00461935
35	37	TI	00	0	0.00479702	-0.00479702
39	60	LN	00	0	0.00488538	-0.00488538
12	19	RA	00	0	0.00491293	-0.00491293
61	72	RK	00	0	0.00493357	-0.00493357
12	14	MN	00	0	0.00496168	-0.00496168
61	72	HF	00	0	0.00497685	-0.00497685
12	19	DF	00	0	0.00500066	-0.00500066
12	14	DG	00	0	0.00505028	-0.00505028
12	14	RS	00	0	0.00513888	-0.00513888
61	72	KS	00	0	0.00514995	-0.00514995
35	37	GV	00	0	0.00519677	-0.00519677
12	19	EN	00	0	0.00521999	-0.00521999
12	19	EK	00	0	0.00521999	-0.00521999
12	19	EH	00	0	0.00521999	-0.00521999
12	14	EW	00	0	0.00540469	-0.00540469
61	72	NF	00	0	0.00549617	-0.00549617
12	14	MM	00	0	0.00558189	-0.00558189
12	19	DP	00	0	0.0058341	-0.0058341
61	72	GR	00	0	0.00584239	-0.00584239
12	14	HE	00	0	0.00584769	-0.00584769
12	19	HS	00	0	0.0059657	-0.0059657
12	14	QI	00	0	0.0061135	-0.0061135
12	14	DQ	00	0	0.00673371	-0.00673371
35	37	TP	00	0	0.00675135	-0.00675135
12	19	VA	00	0	0.00684301	-0.00684301
12	14	VS	00	0	0.00691091	-0.00691091
61	72	GK	00	0	0.00740035	-0.00740035
35	37	AQ	00	0	0.00763969	-0.00763969
12	14	RI	00	0	0.00770832	-0.00770832
35	37	QM	00	0	0.00781736	-0.00781736
12	19	FT	00	0	0.00802737	-0.00802737
12	19	GT	00	0	0.00802737	-0.00802737
12	14	QV	00	0	0.00815133	-0.00815133
35	37	TK	00	0	0.00817269	-0.00817269
35	37	YY	00	0	0.00839478	-0.00839478
35	37	_Y	00	0	0.00839478	-0.00839478
45	46	QL	00	0	0.00849719	-0.00849719
35	37	NM	00	0	0.00852803	-0.00852803
46	55	LN	00	0	0.00871772	-0.00871772
46	55	LT	00	0	0.00871772	-0.00871772
35	37	QV	00	0	0.00879453	-0.00879453
12	19	KK	00	0	0.00899241	-0.00899241
12	19	KH	00	0	0.00899241	-0.00899241
12	19	KN	00	0	0.00899241	-0.00899241
12	14	KW	00	0	0.00899304	-0.00899304
39	60	TS	00	0	0.00910268	-0.00910268
35	37	NV	00	0	0.00959403	-0.00959403
12	19	DR	00	0	0.0100013	-0.0100013
35	37	YA	00	0	0.0100826	-0.0100826
35	37	_A	00	0	0.0100826	-0.0100826
12	14	DT	00	0	0.0101006	-0.0101006
12	14	ME	00	0	0.0102335	-0.0102335
12	14	RV	00	0	0.0102778	-0.0102778
12	14	VI	00	0	0.0103664	-0.0103664
12	19	EA	00	0	0.01044	-0.01044
12	19	MS	00	0	0.01044	-0.01044
12	19	IH	00	0	0.0104838	-0.0104838
12	19	IN	00	0	0.0104838	-0.0104838
12	19	IK	00	0	0.0104838	-0.0104838
12	14	IW	00	0	0.0106322	-0.0106322
12	14	ES	00	0	0.0108094	-0.0108094
61	72	LL	00	0	0.0109058	-0.0109058
61	72	KR	00	0	0.0110356	-0.0110356
45	46	TL	00	0	0.0113296	-0.0113296
46	55	LI	00	0	0.0116236	-0.0116236
12	19	NK	00	0	0.0116243	-0.0116243
12	19	NH	00	0	0.0116243	-0.0116243
12	19	NN	00	0	0.0116243	-0.0116243
12	19	DM	00	0	0.0116682	-0.0116682
12	19	DE	00	0	0.0116682	-0.0116682
12	19	QF	00	0	0.0118437	-0.0118437
12	14	NW	00	0	0.0119612	-0.0119612
12	14	QG	00	0	0.012227	-0.012227
46	55	IT	00	0	0.0126468	-0.0126468
46	55	IN	00	0	0.0126468	-0.0126468
35	37	YH	00	0	0.0126588	-0.0126588
35	37	_H	00	0	0.0126588	-0.0126588
45	46	QI	00	0	0.0128074	-0.0128074
35	37	YC	00	0	0.0129253	-0.0129253
35	37	_C	00	0	0.0129253	-0.0129253
45	46	RR	00	0	0.0130126	-0.0130126
45	46	RT	00	0	0.0130126	-0.0130126
35	37	KI	00	0	0.0131918	-0.0131918
12	14	DN	00	0	0.0134674	-0.0134674
39	60	AN	00	0	0.0135705	-0.0135705
12	19	QP	00	0	0.0138176	-0.0138176
12	14	VV	00	0	0.0138218	-0.0138218
61	72	KK	00	0	0.0139784	-0.0139784
46	55	VR	00	0	0.0141202	-0.0141202
61	72	SL	00	0	0.014541	-0.014541
12	19	RF	00	0	0.0147388	-0.0147388
12	14	DM	00	0	0.0151508	-0.0151508
12	19	GV	00	0	0.0152652	-0.0152652
12	19	FV	00	0	0.0152652	-0.0152652
35	37	TQ	00	0	0.0152794	-0.0152794
12	14	RG	00	0	0.0154166	-0.0154166
35	37	GI	00	0	0.0155903	-0.0155903
61	72	DQ	00	0	0.0159259	-0.0159259
12	19	LT	00	0	0.0160547	-0.0160547
12	14	EI	00	0	0.0162141	-0.0162141
12	14	QQ	00	0	0.0163027	-0.0163027
35	37	AY	00	0	0.0167896	-0.0167896
46	55	II	00	0	0.0168624	-0.0168624
12	19	FQ	00	0	0.0169321	-0.0169321
12	19	GQ	00	0	0.0169321	-0.0169321
45	46	TI	00	0	0.0170765	-0.0170765
12	19	RP	00	0	0.0171952	-0.0171952
12	19	KA	00	0	0.0179848	-0.0179848
12	14	KS	00	0	0.0179861	-0.0179861
39	60	TK	00	0	0.0182054	-0.0182054
39	60	TY	00	0	0.0182054	-0.0182054
35	37	KP	00	0	0.0185662	-0.0185662
61	72	HQ	00	0	0.0199074	-0.0199074
61	72	DA	00	0	0.0199074	-0.0199074
61	72	DN	00	0	0.0199074	-0.0199074
39	60	QS	00	0	0.0200426	-0.0200426
35	37	AA	00	0	0.0201652	-0.0201652
12	19	VF	00	0	0.020529	-0.020529
12	14	RQ	00	0	0.0205555	-0.0205555
12	14	VG	00	0	0.0207327	-0.0207327
12	19	IA	00	0	0.0209677	-0.0209677
12	14	IS	00	0	0.0212643	-0.0212643
12	14	EV	00	0	0.0216187	-0.0216187
61	72	RL	00	0	0.0218116	-0.0218116
35	37	GP	00	0	0.0219419	-0.0219419
61	72	NQ	00	0	0.0219847	-0.0219847
35	37	KK	00	0	0.0224749	-0.0224749
12	19	NA	00	0	0.0232487	-0.0232487
12	19	QR	00	0	0.0236873	-0.0236873
12	14	NS	00	0	0.0239224	-0.0239224
12	19	VP	00	0	0.0239505	-0.0239505
12	14	QT	00	0	0.024454	-0.024454
61	72	HN	00	0	0.0248842	-0.0248842
61	72	HA	00	0	0.0248842	-0.0248842
35	37	YT	00	0	0.0253176	-0.0253176
35	37	AH	00	0	0.0253176	-0.0253176
35	37	_T	00	0	0.0253176	-0.0253176
35	37	AC	00	0	0.0258506	-0.0258506
35	37	QI	00	0	0.0263836	-0.0263836
35	37	GK	00	0	0.0265613	-0.0265613
12	14	KI	00	0	0.0269791	-0.0269791
61	72	NA	00	0	0.0274808	-0.0274808
61	72	NN	00	0	0.0274808	-0.0274808
12	19	QE	00	0	0.0276352	-0.0276352
12	19	QM	00	0	0.0276352	-0.0276352
12	14	VQ	00	0	0.0276436	-0.0276436
12	14	DE	00	0	0.0277765	-0.0277765
61	72	DS	00	0	0.0278703	-0.0278703
12	19	DS	00	0	0.0283371	-0.0283371
61	72	EF	00	0	0.0287792	-0.0287792
35	37	NI	00	0	0.0287821	-0.0287821
12	19	RR	00	0	0.0294776	-0.0294776
12	19	LV	00	0	0.0305303	-0.0305303
12	14	RT	00	0	0.0308333	-0.0308333
35	37	YE	00	0	0.0311806	-0.0311806
35	37	_E	00	0	0.0311806	-0.0311806
12	19	EF	00	0	0.0313199	-0.0313199
12	14	II	00	0	0.0318965	-0.0318965
12	19	HT	00	0	0.0321095	-0.0321095
12	14	EG	00	0	0.0324281	-0.0324281
12	14	QN	00	0	0.0326053	-0.0326053
61	72	GL	00	0	0.0327174	-0.0327174
12	19	AH	00	0	0.0332061	-0.0332061
12	19	AN	00	0	0.0332061	-0.0332061
12	19	AK	00	0	0.0332061	-0.0332061
12	14	AW	00	0	0.0333141	-0.0333141
35	37	TY	00	0	0.0335791	-0.0335791
12	19	LQ	00	0	0.0338641	-0.0338641
12	19	RE	00	1	0.0343905	27.1122
12	19	RM	00	0	0.0343905	-0.0343905
61	72	HS	00	0	0.0348379	-0.0348379
12	14	NI	00	0	0.0358836	-0.0358836
12	14	KV	00	0	0.0359722	-0.0359722
12	14	SW	00	0	0.0365038	-0.0365038
12	19	EP	00	0	0.0365399	-0.0365399
12	19	SH	00	0	0.0366276	-0.0366276
12	19	SN	00	1	0.0366276	25.3384
12	19	SK	00	1	0.0366276	25.3384
12	14	QM	00	0	0.036681	-0.036681
35	37	QP	00	0	0.0371325	-0.0371325
12	19	PH	00	1	0.037154	24.9521
12	19	PN	00	0	0.037154	-0.037154
12	19	PK	00	0	0.037154	-0.037154
12	14	PW	00	0	0.0376556	-0.0376556
61	72	LM	00	0	0.0384299	-0.0384299
61	72	NS	00	0	0.0384732	-0.0384732
39	60	QY	00	1	0.0400852	22.987
39	60	QK	00	1	0.0400852	22.987
35	37	TA	00	0	0.0403305	-0.0403305
35	37	NP	00	0	0.0405081	-0.0405081
61	72	LE	00	0	0.040637	-0.040637
12	19	VR	00	0	0.041058	-0.041058
12	14	RN	00	0	0.0411111	-0.0411111
12	14	VT	00	0	0.0414655	-0.0414655
35	37	KQ	00	0	0.0420183	-0.0420183
12	14	IV	00	0	0.0425287	-0.0425287
12	14	EQ	00	0	0.0432375	-0.0432375
35	37	QK	00	0	0.0449498	-0.0449498
12	14	RM	00	0	0.0462499	-0.0462499
12	14	NV	00	0	0.0478448	-0.0478448
39	60	SS	00	0	0.0478517	-0.0478517
12	19	VE	00	0	0.047901	-0.047901
12	19	VM	00	0	0.047901	-0.047901
35	37	NK	00	0	0.0490362	-0.0490362
35	37	GQ	00	0	0.049658	-0.049658
35	37	AT	00	0	0.0506352	-0.0506352
35	37	TH	00	0	0.0506352	-0.0506352
61	72	SM	00	1	0.0512399	17.5673
35	37	TC	00	0	0.0517012	-0.0517012
12	19	KF	00	0	0.0539545	-0.0539545
12	14	KG	00	0	0.0539583	-0.0539583
61	72	SE	00	0	0.0541827	-0.0541827
12	14	VN	00	0	0.0552873	-0.0552873
12	19	MT	00	0	0.0561916	-0.0561916
39	60	TN	00	0	0.0591674	-0.0591674
61	72	DR	00	2	0.0597222	63.0365
12	19	HV	00	1	0.0610607	14.4382
61	72	KL	00	0	0.0617995	-0.0617995
12	14	VM	00	0	0.0621982	-0.0621982
35	37	AE	00	2	0.0623612	60.2048
12	19	ER	00	1	0.0626398	14.0269
12	19	IF	00	0	0.062903	-0.062903
12	19	KP	00	0	0.0629469	-0.0629469
12	14	IG	00	0	0.063793	-0.063793
12	14	ET	00	1	0.0648562	13.4836
45	46	RV	00	0	0.065063	-0.065063
12	19	AA	00	0	0.0664122	-0.0664122
12	14	AS	00	0	0.0666283	-0.0666283
12	19	QS	00	0	0.0671141	-0.0671141
12	14	QE	00	1	0.0672485	12.9375
12	19	HQ	00	0	0.0677282	-0.0677282
12	19	NF	00	0	0.069746	-0.069746
12	14	NG	00	0	0.0717672	-0.0717672
12	14	KQ	00	0	0.0719444	-0.0719444
12	19	FI	00	0	0.072685	-0.072685
12	19	GI	00	0	0.072685	-0.072685
12	14	SS	00	0	0.0730076	-0.0730076
12	19	EE	00	0	0.0730798	-0.0730798
12	19	EM	00	0	0.0730798	-0.0730798
12	19	SA	00	1	0.0732553	11.7242
12	19	IP	00	0	0.0733868	-0.0733868
12	19	PA	00	1	0.074308	11.5318
61	72	HR	00	0	0.0746527	-0.0746527
12	14	PS	00	1	0.0753112	11.3535
61	72	DK	00	0	0.0756481	-0.0756481
61	72	RM	00	0	0.0768598	-0.0768598
61	72	RE	00	1	0.0812741	10.3853
12	19	NP	00	0	0.0813704	-0.0813704
61	72	NR	00	0	0.0824425	-0.0824425
12	19	RS	00	1	0.0835198	10.0567
35	37	QQ	00	0	0.0840366	-0.0840366
12	14	RE	00	0	0.0847916	-0.0847916
12	14	IQ	00	0	0.0850574	-0.0850574
12	14	EN	00	0	0.086475	-0.086475
35	37	NQ	00	0	0.0916763	-0.0916763
35	37	KY	00	0	0.0923425	-0.0923425
39	60	VE	00	1	0.0933651	8.80401
39	60	HE	00	1	0.0933651	8.80401
61	72	HK	00	0	0.0945601	-0.0945601
12	14	NQ	00	0	0.0956895	-0.0956895
39	60	SK	00	0	0.0957034	-0.0957034
39	60	SY	00	0	0.0957034	-0.0957034
12	14	EM	00	0	0.0972844	-0.0972844
12	14	AI	00	0	0.0999424	-0.0999424
35	37	TT	00	0	0.10127	-0.10127
61	72	NK	00	0	0.104427	-0.104427
12	19	MV	00	1	0.106856	7.46523
12	19	KR	00	0	0.107909	-0.107909
12	14	KT	00	0	0.107917	-0.107917
35	37	_D	00	0	0.108377	-0.108377
35	37	YD	00	0	0.108377	-0.108377
35	37	GY	00	0	0.109132	-0.109132
12	14	SI	00	0	0.109511	-0.109511
35	37	KA	00	0	0.110909	-0.110909
12	14	FR	00	0	0.111859	-0.111859
12	14	PI	00	0	0.112967	-0.112967
12	14	VE	00	0	0.11403	-0.11403
61	72	EQ	00	0	0.115117	-0.115117
61	72	GM	00	0	0.11529	-0.11529
12	19	VS	00	0	0.116331	-0.116331
12	19	MQ	00	0	0.118524	-0.118524
61	72	LT	00	0	0.121002	-0.121002
61	72	GE	00	0	0.121911	-0.121911
35	37	TE	00	0	0.124722	-0.124722
12	19	IR	00	0	0.125806	-0.125806
12	19	KE	00	0	0.125894	-0.125894
12	19	KM	00	0	0.125894	-0.125894
12	14	IT	00	0	0.127586	-0.127586
39	60	QN	00	0	0.130277	-0.130277
35	37	GA	00	0	0.131074	-0.131074
12	14	AV	00	0	0.133257	-0.133257
35	37	KH	00	0	0.139247	-0.139247
12	19	NR	00	0	0.139492	-0.139492
35	37	KC	00	0	0.142178	-0.142178
12	14	NT	00	0	0.143534	-0.143534
12	14	KN	00	0	0.143889	-0.143889
61	72	EN	00	0	0.143896	-0.143896
61	72	EA	00	1	0.143896	5.09337
12	19	LI	00	0	0.14537	-0.14537
12	14	SV	00	0	0.146015	-0.146015
12	19	IM	00	0	0.146774	-0.146774
12	19	IE	00	0	0.146774	-0.146774
12	14	PV	00	0	0.150622	-0.150622
35	37	_S	00	0	0.151417	-0.151417
35	37	YS	00	1	0.151417	4.7557
12	19	DT	00	0	0.15252	-0.15252
61	72	ST	00	1	0.161336	4.35957
12	14	KM	00	0	0.161875	-0.161875
12	19	NM	00	0	0.162741	-0.162741
12	19	NE	00	0	0.162741	-0.162741
35	37	GH	00	0	0.164564	-0.164564
35	37	GC	00	0	0.168029	-0.168029
12	14	IN	00	0	0.170115	-0.170115
12	19	ES	00	0	0.177479	-0.177479
12	14	EE	00	0	0.178355	-0.178355
35	37	QY	00	0	0.184685	-0.184685
39	60	KE	00	0	0.18673	-0.18673
12	14	IM	00	0	0.191379	-0.191379
12	14	NN	00	0	0.191379	-0.191379
12	19	AF	00	0	0.199237	-0.199237
12	14	AG	00	0	0.199885	-0.199885
46	55	LR	00	2	0.200508	16.1499
61	72	ES	00	2	0.201454	16.0571
35	37	NY	00	0	0.201475	-0.201475
12	14	NM	00	0	0.215301	-0.215301
35	37	AD	00	0	0.216754	-0.216754
61	72	KM	00	0	0.21777	-0.21777
12	14	SG	00	0	0.219023	-0.219023
12	19	SF	00	0	0.219766	-0.219766
35	37	QA	00	0	0.221818	-0.221818
12	19	PF	00	0	0.222924	-0.222924
12	14	LR	00	0	0.223719	-0.223719
12	14	GR	00	0	0.223719	-0.223719
12	14	PG	00	0	0.225934	-0.225934
61	72	KE	00	4	0.230277	61.712
12	19	AP	00	0	0.232443	-0.232443
35	37	NA	00	0	0.241983	-0.241983
61	72	RT	00	1	0.242005	2.37416
61	72	LV	00	0	0.256156	-0.256156
12	19	SP	00	0	0.256393	-0.256393
12	19	PP	00	1	0.260078	2.10508
12	14	AQ	00	0	0.266513	-0.266513
35	37	QH	00	0	0.278493	-0.278493
35	37	KT	00	1	0.278493	1.86924
35	37	QC	00	0	0.284356	-0.284356
12	19	DV	00	0	0.290038	-0.290038
12	19	HI	00	3	0.29074	25.2462
46	55	IR	00	7	0.290877	154.747
12	14	SQ	00	0	0.29203	-0.29203
12	14	KE	00	1	0.29677	1.66638
12	14	PQ	00	0	0.301245	-0.301245
35	37	AS	00	0	0.302834	-0.302834
35	37	NH	00	0	0.303811	-0.303811
12	19	KS	00	0	0.305742	-0.305742
35	37	NC	00	0	0.310207	-0.310207
39	60	SN	00	0	0.311036	-0.311036
12	19	DQ	00	0	0.321709	-0.321709
35	37	GT	00	0	0.329129	-0.329129
61	72	DL	00	0	0.334444	-0.334444
61	72	SV	00	0	0.341542	-0.341542
35	37	KE	00	1	0.342987	1.25855
12	14	IE	00	1	0.350862	1.20099
12	19	IS	00	0	0.35645	-0.35645
12	19	QT	00	0	0.361232	-0.361232
61	72	GT	00	3	0.363007	19.1559
39	60	EE	00	4	0.37346	35.216
12	14	NE	00	1	0.394719	0.928165
12	19	NS	00	0	0.395227	-0.395227
12	19	AR	00	0	0.398473	-0.398473
12	14	AT	00	0	0.39977	-0.39977
35	37	GE	00	0	0.405348	-0.405348
61	72	HL	00	1	0.418055	0.810084
61	72	ER	00	0	0.431687	-0.431687
35	37	TD	00	0	0.433508	-0.433508
12	14	ST	00	2	0.438045	5.56952
12	19	SR	00	0	0.439532	-0.439532
12	19	PR	00	2	0.445848	5.41751
12	14	HR	00	0	0.447437	-0.447437
12	19	RT	00	1	0.449533	0.674064
12	14	PT	00	0	0.451867	-0.451867
61	72	NL	00	0	0.461678	-0.461678
12	19	AM	00	0	0.464886	-0.464886
12	19	AE	00	0	0.464886	-0.464886
12	19	MI	00	1	0.508795	0.474223
61	72	RV	00	0	0.512312	-0.512312
12	19	SE	00	2	0.512787	4.3133
12	19	SM	00	1	0.512787	0.462915
12	19	PE	00	0	0.520156	-0.520156
12	19	PM	00	3	0.520156	11.8227
12	14	AN	00	1	0.533026	0.409107
61	72	EK	00	3	0.546804	11.0061
35	37	QT	00	0	0.556987	-0.556987
12	14	SN	00	4	0.584061	19.9785
12	14	AM	00	0	0.599654	-0.599654
12	14	PN	00	2	0.60249	3.24161
35	37	DW	00	2	0.604157	3.22495
35	37	TS	00	0	0.605668	-0.605668
35	37	NT	00	0	0.607622	-0.607622
12	19	VT	00	0	0.626135	-0.626135
35	37	YN	01	0	0.629786	-0.629786
35	37	_N	01	1	0.629786	0.217627
12	14	SM	00	0	0.657068	-0.657068
12	14	PM	00	0	0.677801	-0.677801
61	72	KT	00	0	0.68568	-0.68568
35	37	QE	00	5	0.685973	27.1305
12	19	QV	00	1	0.686932	0.14268
35	37	NE	00	1	0.748334	0.0846354
12	19	QQ	00	1	0.761942	0.0743776
61	72	GV	00	2	0.768468	1.97363
12	14	MR	00	2	0.783015	1.89147
39	60	LE	00	0	0.840286	-0.840286
12	14	TW	10	1	0.845922	0.028064
12	19	TK	10	0	0.847348	-0.847348
12	19	TN	10	0	0.847348	-0.847348
12	19	TH	10	0	0.847348	-0.847348
12	19	RV	00	14	0.854849	202.135
12	19	GL	01	1	0.883055	0.0154874
12	19	FL	01	1	0.883055	0.0154874
12	14	FK	01	1	0.883578	0.0153401
45	46	RL	00	3	0.89787	4.9216
39	60	HD	01	0	0.905675	-0.905675
39	60	VD	01	0	0.905675	-0.905675
35	37	DG	00	0	0.906236	-0.906236
35	37	DR	00	1	0.906236	0.0097013
12	19	RQ	00	1	0.948195	0.00283039
61	72	QF	10	1	0.955079	0.00211285
12	19	ET	00	2	0.955257	1.14261
45	46	KR	10	1	0.986577	0.000182631
45	46	KT	10	1	0.986577	0.000182631
45	46	NM	01	1	0.992611	5.50016e-05
45	46	_M	01	1	0.992611	5.50016e-05
45	46	PM	01	1	0.992611	5.50016e-05
46	55	MP	10	1	0.992633	5.46768e-05
46	55	MM	10	1	0.992633	5.46768e-05
46	55	ME	10	1	0.992633	5.46768e-05
46	55	MQ	10	1	0.992633	5.46768e-05
46	55	MH	10	0	0.992633	-0.992633
46	55	RK	01	1	0.996562	1.18604e-05
12	14	AE	00	0	1.09937	-1.09937
12	19	AS	00	1	1.12901	-0.0147414
61	72	DM	00	0	1.17852	-1.17852
12	19	VV	00	1	1.19068	-0.0305371
35	37	KD	00	1	1.19215	-0.0309698
12	14	SE	00	1	1.20462	-0.0347589
12	14	PE	00	2	1.24264	0.461601
12	19	SS	00	0	1.24534	-1.24534
61	72	DE	00	0	1.2462	-1.2462
35	37	AN	01	0	1.25957	-1.25957
12	19	PS	00	7	1.26324	26.0525
12	19	VQ	00	0	1.3207	-1.3207
45	46	RI	00	4	1.35331	5.17617
12	19	DI	00	5	1.38102	9.48364
35	37	EW	10	0	1.38891	-1.38891
35	37	GD	00	2	1.4089	0.247993
61	72	KV	00	0	1.45155	-1.45155
61	72	HM	00	0	1.47315	-1.47315
61	72	HE	00	4	1.55775	3.82896
61	72	NM	00	1	1.62687	-0.241545
12	19	KT	00	7	1.64561	17.4218
35	37	KS	00	5	1.66559	6.67532
12	14	TS	10	1	1.69184	-0.282915
12	19	TA	10	0	1.6947	-1.6947
61	72	NE	00	3	1.7203	0.951943
12	19	LL	01	2	1.76611	0.0309747
12	14	LK	01	2	1.76716	0.0306801
12	14	GK	01	2	1.76716	0.0306801
39	60	KD	01	2	1.81135	0.0196479
12	19	EV	00	3	1.81655	0.770988
12	19	IT	00	0	1.91854	-1.91854
39	60	PS	10	2	1.9195	0.00337639
35	37	GS	00	2	1.96842	0.000506659
12	19	EQ	00	1	2.01491	-0.511213
35	37	EG	10	3	2.08337	0.403294
35	37	ER	10	2	2.08337	-0.00333624
12	14	DR	00	4	2.12533	1.65358
12	19	NT	00	1	2.12725	-0.597343
39	60	AE	00	8	2.33413	13.7534
35	37	QD	00	14	2.38429	56.5889
35	37	DM	00	2	2.41663	-0.0718274
61	72	EL	00	1	2.41745	-0.831108
35	37	TN	01	4	2.51914	0.870508
61	72	LI	01	3	2.5256	0.0891104
12	14	TI	10	3	2.53777	0.0841921
35	37	ND	00	16	2.60105	69.0229
35	37	DV	00	5	2.71871	1.91425
45	46	QM	01	3	2.97783	0.000165005
46	55	MT	10	3	2.9779	0.00016403
46	55	MN	10	3	2.9779	0.00016403
12	19	KV	00	3	3.12936	-0.00534735
12	19	QI	00	17	3.27083	57.6277
35	37	QS	00	0	3.33117	-3.33117
61	72	SI	01	2	3.36746	-0.555302
12	14	TV	10	4	3.38369	0.112256
12	19	KQ	00	6	3.47107	1.84251
12	19	HL	01	0	3.53222	-3.53222
12	14	HK	01	4	3.53431	0.0613603
39	60	ED	01	0	3.6227	-3.6227
35	37	NS	00	2	3.63401	-0.734719
12	19	IV	00	5	3.64837	0.500741
61	72	DT	00	13	3.71074	23.2543
61	72	QQ	10	4	3.82031	0.0084514
39	60	PY	10	3	3.83899	-0.183357
39	60	PK	10	3	3.83899	-0.183357
45	46	TM	01	4	3.97044	0.000220007
46	55	MI	10	4	3.97053	0.000218707
12	19	NV	00	9	4.04527	6.06866
12	19	IQ	00	2	4.04676	-1.03521
12	19	RI	00	18	4.07036	47.6702
12	19	NQ	00	0	4.48699	-4.48699
61	72	HT	00	5	4.63842	0.0281861
61	72	QN	10	5	4.77539	0.0105642
61	72	QA	10	4	4.77539	-0.125903
45	46	KV	10	5	4.93288	0.000913155
46	55	VK	01	5	4.98281	5.93022e-05
61	72	RI	01	4	5.0512	-0.218763
12	14	TG	10	6	5.07553	0.168384
12	19	TF	10	6	5.08409	0.165003
61	72	NT	00	10	5.12243	4.64441
12	14	QR	00	5	5.14553	-0.00411588
35	37	EM	10	6	5.55565	0.0355391
12	19	VI	00	1	5.66943	-3.84581
12	19	TP	10	6	5.93144	0.000792506
12	19	AT	00	7	6.07672	0.14028
12	19	ML	01	5	6.18138	-0.225786
12	14	MK	01	5	6.18504	-0.227052
35	37	EV	10	4	6.25011	-0.810066
12	14	RR	00	0	6.48784	-6.48784
61	72	QS	10	5	6.68555	-0.424958
12	19	ST	00	28	6.70286	67.6679
12	14	TQ	10	8	6.76738	0.224512
12	19	PT	00	5	6.79918	-0.476096
35	37	KN	01	3	6.92765	-2.22679
61	72	GI	01	4	7.57679	-1.68851
61	72	DV	00	13	7.85546	3.36917
39	60	LD	01	9	8.15107	0.0884154
35	37	DI	00	10	8.15613	0.416849
35	37	GN	01	9	8.18722	0.0806888
61	72	EM	00	6	8.51863	-0.744662
12	19	EI	00	24	8.64952	27.2428
12	14	VR	00	5	8.72503	-1.59035
61	72	EE	00	2	9.00788	-5.45193
61	72	HV	00	12	9.81932	0.484287
12	14	TT	10	9	10.1511	-0.130523
12	19	TR	10	9	10.1682	-0.134207
39	60	TE	00	24	10.1768	18.7762
61	72	NV	00	10	10.8439	-0.0656809
35	37	DP	00	28	11.479	23.7777
12	19	AV	00	19	11.5557	4.79564
12	19	TM	10	10	11.8629	-0.292535
12	19	TE	10	11	11.8629	-0.0627635
39	60	PN	10	13	12.4767	0.0219465
12	19	SV	00	40	12.7464	58.2719
12	19	AQ	00	7	12.8176	-2.64044
12	19	PV	00	24	12.9296	9.47855
12	14	TN	10	9	13.5348	-1.51935
12	14	ER	00	21	13.6468	3.96202
35	37	QN	01	3	13.8553	-8.50486
35	37	DK	00	4	13.8956	-7.04706
12	19	SQ	00	75	14.1383	261.995
61	72	KI	01	13	14.3117	-0.120224
61	72	QR	10	13	14.3262	-0.122765
12	19	PQ	00	45	14.3414	65.5406
12	19	KI	00	60	14.9004	136.504
35	37	NN	01	5	15.1149	-6.76886
12	14	TM	10	18	15.2266	0.505153
12	19	DL	01	14	16.778	-0.459977
12	14	DK	01	15	16.788	-0.190426
12	19	II	00	10	17.3717	-3.1282
61	72	QK	10	16	18.1465	-0.253902
35	37	EI	10	17	18.7503	-0.163393
12	19	NI	00	101	19.2615	346.867
39	60	QE	00	58	22.4076	56.5351
39	60	AD	01	17	22.6419	-1.40583
12	14	KR	00	6	22.7074	-12.2928
35	37	DQ	00	46	25.9788	15.4299
35	37	EP	10	10	26.3894	-10.1788
61	72	ET	00	37	26.8222	3.86203
12	14	IR	00	15	26.8462	-5.2273
12	14	TE	10	26	27.9154	-0.131428
12	19	TS	10	25	28.8098	-0.503818
12	14	NR	00	24	30.202	-1.27359
35	37	EK	10	42	31.945	3.1649
12	19	QL	01	26	39.7375	-4.74912
12	14	QK	01	40	40.6446	-0.0102222
12	19	RL	01	20	49.4511	-17.5399
12	14	RK	01	58	51.2475	0.889724
39	60	SE	00	124	53.4982	92.9098
12	19	AI	00	76	55.0225	7.99769
61	72	EV	00	89	56.7813	18.2815
35	37	DY	00	48	57.0929	-1.44817
35	37	EQ	10	40	59.7233	-6.5135
12	19	SI	00	241	60.692	535.672
12	19	PI	00	137	61.5642	92.433
45	46	KL	10	66	68.0738	-0.0631766
46	55	MR	10	60	68.4917	-1.05281
35	37	DA	00	45	68.5719	-8.10293
12	19	VL	01	76	68.8783	0.736357
12	14	VK	01	73	68.9191	0.241646
46	55	LK	01	69	70.7559	-0.0435751
61	72	DI	01	64	77.4517	-2.33627
61	72	QL	10	82	80.2266	0.0392009
12	14	AR	00	120	84.1182	15.3059
35	37	DH	00	162	86.0924	66.9276
35	37	DC	00	8	87.9049	-72.633
12	14	SR	00	85	92.1721	-0.55807
12	14	PR	00	420	95.0804	1110.35
61	72	HI	01	93	96.8146	-0.150299
39	60	TD	01	85	98.7185	-1.90641
45	46	KI	10	100	102.604	-0.0660872
46	55	IK	01	95	102.646	-0.569527
12	19	EL	01	88	105.084	-2.77728
61	72	NI	01	103	106.917	-0.143502
12	14	EK	01	100	107.796	-0.563888
35	37	EY	10	141	131.252	0.723926
12	19	TT	10	132	155.065	-3.43071
35	37	EA	10	182	157.642	3.76377
35	37	DT	00	191	172.185	2.05598
12	14	KK	01	196	179.366	1.54255
12	19	KL	01	129	181.026	-14.9521
35	37	EH	10	123	197.92	-28.3601
35	37	EC	10	283	202.087	32.3966
12	19	IL	01	222	211.05	0.568114
12	14	IK	01	224	212.059	0.672435
35	37	DE	00	475	212.059	326.031
39	60	QD	01	180	217.362	-6.42206
12	19	NL	01	154	234.01	-27.3558
12	14	NK	01	245	238.566	0.173522
61	72	QM	10	288	282.703	0.0992403
12	19	TV	10	227	294.877	-15.6245
61	72	QE	10	299	298.94	1.22096e-05
45	46	RM	01	310	314.658	-0.0689462
12	19	TQ	10	248	327.076	-19.1181
35	37	ET	10	378	395.84	-0.804058
35	37	EE	10	218	487.509	-148.992
39	60	SD	01	449	518.952	-9.42904
61	72	EI	01	524	559.841	-2.29453
12	14	AK	01	631	664.45	-1.684
12	19	AL	01	647	668.472	-0.689732
12	14	SK	01	732	728.068	0.0212346
35	37	DD	00	1277	737.072	395.514
12	19	SL	01	445	737.351	-115.914
12	19	PL	01	621	747.947	-21.5465
12	14	PK	01	425	751.041	-141.541
61	72	QT	10	862	890.133	-0.889167
35	37	DS	00	709	1029.79	-99.9274
12	19	TI	10	963	1404.06	-138.549
35	37	ED	10	1130	1694.47	-188.041
61	72	QV	10	1847	1884.37	-0.741104
12	14	TR	10	1818	2135.95	-47.3298
39	60	PE	10	2016	2146	-7.87466
35	37	ES	10	2690	2367.4	43.959
35	37	DN	01	3788	4283.17	-57.2466
35	37	EN	11	10366	9846.7	27.3868
12	14	TK	11	17192	16871.9	6.07242
12	19	TL	11	17680	17058	22.6828
61	72	QI	11	18643	18579.1	0.219478
39	60	PD	11	20948	20816.9	0.825262
45	46	KM	11	23861	23856.4	0.000880753
46	55	MK	11	24179	24169.6	0.00364119

## Sheet: NT.Exp>5
35	37	ED	10	1130	1694.47	-188.041
35	37	EE	10	218	487.509	-148.992
12	14	PK	01	425	751.041	-141.541
12	19	TI	10	963	1404.06	-138.549
12	19	SL	01	445	737.351	-115.914
35	37	DS	00	709	1029.79	-99.9274
35	37	DC	00	8	87.9049	-72.633
35	37	DN	01	3788	4283.17	-57.2466
12	14	TR	10	1818	2135.95	-47.3298
35	37	EH	10	123	197.92	-28.3601
12	19	NL	01	154	234.01	-27.3558
12	19	PL	01	621	747.947	-21.5465
12	19	TQ	10	248	327.076	-19.1181
12	19	RL	01	20	49.4511	-17.5399
12	19	TV	10	227	294.877	-15.6245
12	19	KL	01	129	181.026	-14.9521
12	14	KR	00	6	22.7074	-12.2928
35	37	EP	10	10	26.3894	-10.1788
39	60	SD	01	449	518.952	-9.42904
35	37	QN	01	3	13.8553	-8.50486
35	37	DA	00	45	68.5719	-8.10293
39	60	PE	10	2016	2146	-7.87466
35	37	DK	00	4	13.8956	-7.04706
35	37	NN	01	5	15.1149	-6.76886
35	37	EQ	10	40	59.7233	-6.5135
12	14	RR	00	0	6.48784	-6.48784
39	60	QD	01	180	217.362	-6.42206
61	72	EE	00	2	9.00788	-5.45193
12	14	IR	00	15	26.8462	-5.2273
12	19	QL	01	26	39.7375	-4.74912
12	19	VI	00	1	5.66943	-3.84581
12	19	TT	10	132	155.065	-3.43071
12	19	II	00	10	17.3717	-3.1282
12	19	EL	01	88	105.084	-2.77728
12	19	AQ	00	7	12.8176	-2.64044
61	72	DI	01	64	77.4517	-2.33627
61	72	EI	01	524	559.841	-2.29453
35	37	KN	01	3	6.92765	-2.22679
39	60	TD	01	85	98.7185	-1.90641
61	72	GI	01	4	7.57679	-1.68851
12	14	AK	01	631	664.45	-1.684
12	14	VR	00	5	8.72503	-1.59035
12	14	TN	10	9	13.5348	-1.51935
35	37	DY	00	48	57.0929	-1.44817
39	60	AD	01	17	22.6419	-1.40583
12	14	NR	00	24	30.202	-1.27359
46	55	MR	10	60	68.4917	-1.05281
61	72	QT	10	862	890.133	-0.889167
35	37	EV	10	4	6.25011	-0.810066
35	37	ET	10	378	395.84	-0.804058
61	72	EM	00	6	8.51863	-0.744662
61	72	QV	10	1847	1884.37	-0.741104
12	19	AL	01	647	668.472	-0.689732
46	55	IK	01	95	102.646	-0.569527
12	14	EK	01	100	107.796	-0.563888
12	14	SR	00	85	92.1721	-0.55807
12	19	TS	10	25	28.8098	-0.503818
12	19	PT	00	5	6.79918	-0.476096
12	19	DL	01	14	16.778	-0.459977
61	72	QS	10	5	6.68555	-0.424958
12	19	TM	10	10	11.8629	-0.292535
61	72	QK	10	16	18.1465	-0.253902
12	14	MK	01	5	6.18504	-0.227052
12	19	ML	01	5	6.18138	-0.225786
61	72	RI	01	4	5.0512	-0.218763
12	14	DK	01	15	16.788	-0.190426
35	37	EI	10	17	18.7503	-0.163393
61	72	HI	01	93	96.8146	-0.150299
61	72	NI	01	103	106.917	-0.143502
12	19	TR	10	9	10.1682	-0.134207
12	14	TE	10	26	27.9154	-0.131428
12	14	TT	10	9	10.1511	-0.130523
61	72	QR	10	13	14.3262	-0.122765
61	72	KI	01	13	14.3117	-0.120224
45	46	RM	01	310	314.658	-0.0689462
45	46	KI	10	100	102.604	-0.0660872
61	72	NV	00	10	10.8439	-0.0656809
45	46	KL	10	66	68.0738	-0.0631766
12	19	TE	10	11	11.8629	-0.0627635
46	55	LK	01	69	70.7559	-0.0435751
12	14	QK	01	40	40.6446	-0.0102222
12	14	QR	00	5	5.14553	-0.00411588
61	72	QE	10	299	298.94	1.22096e-05
12	19	TP	10	6	5.93144	0.000792506
45	46	KM	11	23861	23856.4	0.000880753
46	55	MK	11	24179	24169.6	0.00364119
12	14	SK	01	732	728.068	0.0212346
39	60	PN	10	13	12.4767	0.0219465
35	37	EM	10	6	5.55565	0.0355391
61	72	QL	10	82	80.2266	0.0392009
35	37	GN	01	9	8.18722	0.0806888
39	60	LD	01	9	8.15107	0.0884154
61	72	QM	10	288	282.703	0.0992403
12	19	AT	00	7	6.07672	0.14028
12	19	TF	10	6	5.08409	0.165003
12	14	TG	10	6	5.07553	0.168384
12	14	NK	01	245	238.566	0.173522
61	72	QI	11	18643	18579.1	0.219478
12	14	TQ	10	8	6.76738	0.224512
12	14	VK	01	73	68.9191	0.241646
35	37	DI	00	10	8.15613	0.416849
61	72	HV	00	12	9.81932	0.484287
12	14	TM	10	18	15.2266	0.505153
12	19	IL	01	222	211.05	0.568114
12	14	IK	01	224	212.059	0.672435
35	37	EY	10	141	131.252	0.723926
12	19	VL	01	76	68.8783	0.736357
39	60	PD	11	20948	20816.9	0.825262
12	14	RK	01	58	51.2475	0.889724
12	14	KK	01	196	179.366	1.54255
35	37	DT	00	191	172.185	2.05598
35	37	EK	10	42	31.945	3.1649
61	72	DV	00	13	7.85546	3.36917
35	37	EA	10	182	157.642	3.76377
61	72	ET	00	37	26.8222	3.86203
12	14	ER	00	21	13.6468	3.96202
61	72	NT	00	10	5.12243	4.64441
12	19	AV	00	19	11.5557	4.79564
12	14	TK	11	17192	16871.9	6.07242
12	19	AI	00	76	55.0225	7.99769
12	19	PV	00	24	12.9296	9.47855
12	14	AR	00	120	84.1182	15.3059
35	37	DQ	00	46	25.9788	15.4299
61	72	EV	00	89	56.7813	18.2815
39	60	TE	00	24	10.1768	18.7762
12	19	TL	11	17680	17058	22.6828
35	37	DP	00	28	11.479	23.7777
12	19	EI	00	24	8.64952	27.2428
35	37	EN	11	10366	9846.7	27.3868
35	37	EC	10	283	202.087	32.3966
35	37	ES	10	2690	2367.4	43.959
39	60	QE	00	58	22.4076	56.5351
12	19	SV	00	40	12.7464	58.2719
12	19	PQ	00	45	14.3414	65.5406
35	37	DH	00	162	86.0924	66.9276
12	19	ST	00	28	6.70286	67.6679
12	19	PI	00	137	61.5642	92.433
39	60	SE	00	124	53.4982	92.9098
12	19	KI	00	60	14.9004	136.504
12	19	SQ	00	75	14.1383	261.995
35	37	DE	00	475	212.059	326.031
12	19	NI	00	101	19.2615	346.867
35	37	DD	00	1277	737.072	395.514
12	19	SI	00	241	60.692	535.672
12	14	PR	00	420	95.0804	1110.35

## Sheet: NT.Exp>5, chi>|0.5|
35	37	DS	00	709	1029.79	-99.9274
35	37	DC	00	8	87.9049	-72.633
12	14	KR	00	6	22.7074	-12.2928
35	37	DA	00	45	68.5719	-8.10293
35	37	DK	00	4	13.8956	-7.04706
12	14	RR	00	0	6.48784	-6.48784
61	72	EE	00	2	9.00788	-5.45193
12	14	IR	00	15	26.8462	-5.2273
12	19	VI	00	1	5.66943	-3.84581
12	19	II	00	10	17.3717	-3.1282
12	19	AQ	00	7	12.8176	-2.64044
12	14	VR	00	5	8.72503	-1.59035
35	37	DY	00	48	57.0929	-1.44817
12	14	NR	00	24	30.202	-1.27359
61	72	EM	00	6	8.51863	-0.744662
12	14	SR	00	85	92.1721	-0.55807
35	37	DT	00	191	172.185	2.05598
61	72	DV	00	13	7.85546	3.36917
61	72	ET	00	37	26.8222	3.86203
12	14	ER	00	21	13.6468	3.96202
61	72	NT	00	10	5.12243	4.64441
12	19	AV	00	19	11.5557	4.79564
12	19	AI	00	76	55.0225	7.99769
12	19	PV	00	24	12.9296	9.47855
12	14	AR	00	120	84.1182	15.3059
35	37	DQ	00	46	25.9788	15.4299
61	72	EV	00	89	56.7813	18.2815
39	60	TE	00	24	10.1768	18.7762
35	37	DP	00	28	11.479	23.7777
12	19	EI	00	24	8.64952	27.2428
39	60	QE	00	58	22.4076	56.5351
12	19	SV	00	40	12.7464	58.2719
12	19	PQ	00	45	14.3414	65.5406
35	37	DH	00	162	86.0924	66.9276
12	19	ST	00	28	6.70286	67.6679
12	19	PI	00	137	61.5642	92.433
39	60	SE	00	124	53.4982	92.9098
12	19	KI	00	60	14.9004	136.504
12	19	SQ	00	75	14.1383	261.995
35	37	DE	00	475	212.059	326.031
12	19	NI	00	101	19.2615	346.867
35	37	DD	00	1277	737.072	395.514
12	19	SI	00	241	60.692	535.672
12	14	PR	00	420	95.0804	1110.35
12	14	PK	01	425	751.041	-141.541
12	19	SL	01	445	737.351	-115.914
35	37	DN	01	3788	4283.17	-57.2466
12	19	NL	01	154	234.01	-27.3558
12	19	PL	01	621	747.947	-21.5465
12	19	RL	01	20	49.4511	-17.5399
12	19	KL	01	129	181.026	-14.9521
39	60	SD	01	449	518.952	-9.42904
35	37	QN	01	3	13.8553	-8.50486
35	37	NN	01	5	15.1149	-6.76886
39	60	QD	01	180	217.362	-6.42206
12	19	QL	01	26	39.7375	-4.74912
12	19	EL	01	88	105.084	-2.77728
61	72	DI	01	64	77.4517	-2.33627
61	72	EI	01	524	559.841	-2.29453
35	37	KN	01	3	6.92765	-2.22679
39	60	TD	01	85	98.7185	-1.90641
61	72	GI	01	4	7.57679	-1.68851
12	14	AK	01	631	664.45	-1.684
39	60	AD	01	17	22.6419	-1.40583
12	19	AL	01	647	668.472	-0.689732
46	55	IK	01	95	102.646	-0.569527
12	14	EK	01	100	107.796	-0.563888
12	19	IL	01	222	211.05	0.568114
12	14	IK	01	224	212.059	0.672435
12	19	VL	01	76	68.8783	0.736357
12	14	RK	01	58	51.2475	0.889724
12	14	KK	01	196	179.366	1.54255
35	37	ED	10	1130	1694.47	-188.041
35	37	EE	10	218	487.509	-148.992
12	19	TI	10	963	1404.06	-138.549
12	14	TR	10	1818	2135.95	-47.3298
35	37	EH	10	123	197.92	-28.3601
12	19	TQ	10	248	327.076	-19.1181
12	19	TV	10	227	294.877	-15.6245
35	37	EP	10	10	26.3894	-10.1788
39	60	PE	10	2016	2146	-7.87466
35	37	EQ	10	40	59.7233	-6.5135
12	19	TT	10	132	155.065	-3.43071
12	14	TN	10	9	13.5348	-1.51935
46	55	MR	10	60	68.4917	-1.05281
61	72	QT	10	862	890.133	-0.889167
35	37	EV	10	4	6.25011	-0.810066
35	37	ET	10	378	395.84	-0.804058
61	72	QV	10	1847	1884.37	-0.741104
12	19	TS	10	25	28.8098	-0.503818
12	14	TM	10	18	15.2266	0.505153
35	37	EY	10	141	131.252	0.723926
35	37	EK	10	42	31.945	3.1649
35	37	EA	10	182	157.642	3.76377
35	37	EC	10	283	202.087	32.3966
35	37	ES	10	2690	2367.4	43.959
39	60	PD	11	20948	20816.9	0.825262
12	14	TK	11	17192	16871.9	6.07242
12	19	TL	11	17680	17058	22.6828
35	37	EN	11	10366	9846.7	27.3868

## Sheet: NTque00
12	14	KR	00	6	22.7074	-12.2928
12	14	RR	00	0	6.48784	-6.48784
12	14	IR	00	15	26.8462	-5.2273
12	14	VR	00	5	8.72503	-1.59035
12	14	NR	00	24	30.202	-1.27359
12	14	SR	00	85	92.1721	-0.55807
12	14	ER	00	21	13.6468	3.96202
12	14	AR	00	120	84.1182	15.3059
12	14	PR	00	420	95.0804	1110.35
12	19	VI	00	1	5.66943	-3.84581
12	19	II	00	10	17.3717	-3.1282
12	19	AQ	00	7	12.8176	-2.64044
12	19	AV	00	19	11.5557	4.79564
12	19	AI	00	76	55.0225	7.99769
12	19	PV	00	24	12.9296	9.47855
12	19	EI	00	24	8.64952	27.2428
12	19	SV	00	40	12.7464	58.2719
12	19	PQ	00	45	14.3414	65.5406
12	19	ST	00	28	6.70286	67.6679
12	19	PI	00	137	61.5642	92.433
12	19	KI	00	60	14.9004	136.504
12	19	SQ	00	75	14.1383	261.995
12	19	NI	00	101	19.2615	346.867
12	19	SI	00	241	60.692	535.672
35	37	DS	00	709	1029.79	-99.9274
35	37	DC	00	8	87.9049	-72.633
35	37	DA	00	45	68.5719	-8.10293
35	37	DK	00	4	13.8956	-7.04706
35	37	DY	00	48	57.0929	-1.44817
35	37	DT	00	191	172.185	2.05598
35	37	DQ	00	46	25.9788	15.4299
35	37	DP	00	28	11.479	23.7777
35	37	DH	00	162	86.0924	66.9276
35	37	DE	00	475	212.059	326.031
35	37	DD	00	1277	737.072	395.514
39	60	TE	00	24	10.1768	18.7762
39	60	QE	00	58	22.4076	56.5351	que CM
39	60	SE	00	124	53.4982	92.9098
61	72	EE	00	2	9.00788	-5.45193
61	72	EM	00	6	8.51863	-0.744662
61	72	DV	00	13	7.85546	3.36917
61	72	ET	00	37	26.8222	3.86203
61	72	NT	00	10	5.12243	4.64441
61	72	EV	00	89	56.7813	18.2815

## Sheet: prot.PROTpoint.T.070513.10A.110
69	92	VN	00	0	0.000100371	-0.000100371
69	92	VP	00	0	0.000100371	-0.000100371
69	92	LP	00	0	0.000100371	-0.000100371
69	92	LN	00	0	0.000100371	-0.000100371
12	14	HS	00	0	0.000101133	-0.000101133
45	46	TT	00	0	0.00010142	-0.00010142
12	19	HK	00	0	0.000101523	-0.000101523
63	72	KS	00	0	0.000106135	-0.000106135
63	72	KA	00	0	0.000106135	-0.000106135
69	92	VH	00	0	0.000200743	-0.000200743
69	92	LA	00	0	0.000200743	-0.000200743
69	92	LH	00	0	0.000200743	-0.000200743
69	92	VA	00	0	0.000200743	-0.000200743
12	14	LS	00	0	0.000202265	-0.000202265
12	14	HQ	00	0	0.000202265	-0.000202265
12	14	HD	00	0	0.000202265	-0.000202265
12	14	HV	00	0	0.000202265	-0.000202265
45	46	NT	00	0	0.00020284	-0.00020284
12	19	LK	00	0	0.000203046	-0.000203046
35	37	IV	00	0	0.000207189	-0.000207189
35	37	AR	00	0	0.000207189	-0.000207189
35	37	VI	00	0	0.000207189	-0.000207189
35	37	HV	00	0	0.000207189	-0.000207189
35	37	HR	00	0	0.000207189	-0.000207189
35	37	IR	00	0	0.000207189	-0.000207189
35	37	VR	00	0	0.000207189	-0.000207189
35	37	AI	00	0	0.000207189	-0.000207189
35	37	VV	00	0	0.000207189	-0.000207189
35	37	HI	00	0	0.000207189	-0.000207189
35	37	AV	00	0	0.000207189	-0.000207189
35	37	II	00	0	0.000207189	-0.000207189
63	72	KQ	00	0	0.000212269	-0.000212269
63	72	KN	00	0	0.000212269	-0.000212269
63	72	IS	00	0	0.000212269	-0.000212269
63	72	IA	00	0	0.000212269	-0.000212269
12	14	HI	00	0	0.000303398	-0.000303398
63	72	GA	00	0	0.000318404	-0.000318404
63	72	KF	00	0	0.000318404	-0.000318404
63	72	GS	00	0	0.000318404	-0.000318404
69	92	LS	00	0	0.000401485	-0.000401485
69	92	VS	00	0	0.000401485	-0.000401485
12	14	LQ	00	0	0.000404531	-0.000404531
12	14	LV	00	0	0.000404531	-0.000404531
12	14	LD	00	0	0.000404531	-0.000404531
63	72	IN	00	0	0.000424538	-0.000424538
63	72	IQ	00	0	0.000424538	-0.000424538
63	72	MA	00	0	0.000530673	-0.000530673
63	72	MS	00	0	0.000530673	-0.000530673
12	14	HN	00	0	0.000606796	-0.000606796
12	14	LI	00	0	0.000606796	-0.000606796
12	19	MK	00	0	0.000609137	-0.000609137
46	53	TW	00	0	0.000613999	-0.000613999
35	37	KI	00	0	0.000621568	-0.000621568
35	37	KV	00	0	0.000621568	-0.000621568
35	37	KR	00	0	0.000621568	-0.000621568
63	72	GN	00	0	0.000636807	-0.000636807
63	72	IF	00	0	0.000636807	-0.000636807
63	72	GQ	00	0	0.000636807	-0.000636807
12	14	HT	00	0	0.000707929	-0.000707929
63	72	DS	00	0	0.000742942	-0.000742942
63	72	DA	00	0	0.000742942	-0.000742942
12	14	MS	00	0	0.000809061	-0.000809061
12	14	HM	00	0	0.000809061	-0.000809061
45	46	IT	00	0	0.000811359	-0.000811359
45	46	VT	00	0	0.000811359	-0.000811359
12	19	HE	00	0	0.000812183	-0.000812183
12	14	DS	00	0	0.000910194	-0.000910194
12	14	RS	00	0	0.000910194	-0.000910194
12	19	DK	00	0	0.000913706	-0.000913706
12	19	RK	00	0	0.000913706	-0.000913706
63	72	GF	00	0	0.000955211	-0.000955211
69	92	IP	00	0	0.00100371	-0.00100371
69	92	IN	00	0	0.00100371	-0.00100371
12	14	HE	00	0	0.00101133	-0.00101133
46	53	TI	00	0	0.00102333	-0.00102333
63	72	MN	00	0	0.00106135	-0.00106135
63	72	MQ	00	0	0.00106135	-0.00106135
12	19	HS	00	0	0.00111675	-0.00111675
12	14	LN	00	0	0.00121359	-0.00121359
35	37	IP	00	0	0.00124314	-0.00124314
35	37	VP	00	0	0.00124314	-0.00124314
35	37	AP	00	0	0.00124314	-0.00124314
35	37	HP	00	0	0.00124314	-0.00124314
63	72	NA	00	0	0.00127361	-0.00127361
63	72	NS	00	0	0.00127361	-0.00127361
12	14	LT	00	0	0.00141586	-0.00141586
63	72	DQ	00	0	0.00148588	-0.00148588
63	72	DN	00	0	0.00148588	-0.00148588
12	19	HM	00	0	0.00152284	-0.00152284
63	72	MF	00	0	0.00159202	-0.00159202
12	14	LM	00	0	0.00161812	-0.00161812
12	14	MV	00	0	0.00161812	-0.00161812
12	14	MQ	00	0	0.00161812	-0.00161812
12	14	MD	00	0	0.00161812	-0.00161812
12	19	LE	00	0	0.00162437	-0.00162437
63	72	RA	00	0	0.00169815	-0.00169815
63	72	RS	00	0	0.00169815	-0.00169815
12	14	RQ	00	0	0.00182039	-0.00182039
12	14	DD	00	0	0.00182039	-0.00182039
12	14	RV	00	0	0.00182039	-0.00182039
12	14	DV	00	0	0.00182039	-0.00182039
12	14	DQ	00	0	0.00182039	-0.00182039
12	14	RD	00	0	0.00182039	-0.00182039
35	37	QR	00	0	0.00186471	-0.00186471
35	37	QV	00	0	0.00186471	-0.00186471
35	37	VK	00	0	0.00186471	-0.00186471
35	37	AK	00	0	0.00186471	-0.00186471
35	37	HK	00	0	0.00186471	-0.00186471
35	37	QI	00	0	0.00186471	-0.00186471
35	37	IK	00	0	0.00186471	-0.00186471
69	92	LE	00	0	0.00200743	-0.00200743
69	92	IH	00	0	0.00200743	-0.00200743
69	92	VE	00	0	0.00200743	-0.00200743
69	92	IA	00	0	0.00200743	-0.00200743
12	14	LE	00	0	0.00202265	-0.00202265
12	14	VS	00	0	0.00202265	-0.00202265
63	72	EA	00	0	0.00222883	-0.00222883
63	72	ES	00	0	0.00222883	-0.00222883
63	72	DF	00	0	0.00222883	-0.00222883
45	46	QT	00	0	0.00223124	-0.00223124
12	19	LS	00	0	0.0022335	-0.0022335
12	19	VK	00	0	0.0022335	-0.0022335
35	37	AY	00	0	0.00227908	-0.00227908
35	37	IY	00	0	0.00227908	-0.00227908
35	37	VY	00	0	0.00227908	-0.00227908
35	37	HY	00	0	0.00227908	-0.00227908
12	14	MI	00	0	0.00242718	-0.00242718
63	72	NQ	00	0	0.00254723	-0.00254723
63	72	NN	00	0	0.00254723	-0.00254723
12	14	DI	00	0	0.00273058	-0.00273058
12	14	RI	00	0	0.00273058	-0.00273058
45	46	TV	00	0	0.00294118	-0.00294118
46	55	VE	00	0	0.00298323	-0.00298323
12	19	LM	00	0	0.00304569	-0.00304569
12	19	QK	00	1	0.00304569	326.336
12	14	QS	00	0	0.00313511	-0.00313511
35	37	HQ	00	0	0.00331503	-0.00331503
35	37	VQ	00	0	0.00331503	-0.00331503
35	37	AQ	00	0	0.00331503	-0.00331503
35	37	IQ	00	0	0.00331503	-0.00331503
63	72	RQ	00	0	0.00339631	-0.00339631
63	72	RN	00	0	0.00339631	-0.00339631
35	37	KP	00	0	0.00372941	-0.00372941
63	72	NF	00	0	0.00382084	-0.00382084
69	92	IS	00	0	0.00401485	-0.00401485
12	14	VQ	00	1	0.00404531	245.204
12	14	VD	00	0	0.00404531	-0.00404531
12	14	VV	00	0	0.00404531	-0.00404531
63	72	VA	00	0	0.00435152	-0.00435152
63	72	VS	00	0	0.00435152	-0.00435152
63	72	EN	00	0	0.00445765	-0.00445765
63	72	EQ	00	0	0.00445765	-0.00445765
46	53	TY	00	0	0.00480966	-0.00480966
12	14	MN	00	0	0.00485437	-0.00485437
12	19	ME	00	0	0.0048731	-0.0048731
69	92	NP	00	0	0.00501857	-0.00501857
69	92	NN	00	0	0.00501857	-0.00501857
63	72	RF	00	0	0.00509446	-0.00509446
12	19	IK	00	0	0.00527919	-0.00527919
12	14	IS	00	0	0.00536003	-0.00536003
12	14	DN	00	0	0.00546117	-0.00546117
12	14	RN	00	0	0.00546117	-0.00546117
35	37	KK	00	0	0.00559412	-0.00559412
63	72	KK	00	0	0.00562513	-0.00562513
12	14	MT	00	0	0.00566343	-0.00566343
45	46	NV	00	0	0.00588235	-0.00588235
46	55	VH	00	0	0.00596646	-0.00596646
46	55	VQ	00	0	0.00596646	-0.00596646
12	14	VI	00	0	0.00606796	-0.00606796
12	14	QD	00	0	0.00627023	-0.00627023
12	14	QV	00	0	0.00627023	-0.00627023
12	14	QQ	00	0	0.00627023	-0.00627023
12	14	RT	00	0	0.00637136	-0.00637136
12	14	DT	00	0	0.00637136	-0.00637136
12	14	MM	00	0	0.00647249	-0.00647249
12	19	HP	00	0	0.00649746	-0.00649746
63	72	EF	00	0	0.00668648	-0.00668648
12	19	MS	00	0	0.00670051	-0.00670051
35	37	KY	00	0	0.00683725	-0.00683725
35	37	AA	00	0	0.00714804	-0.00714804
35	37	VA	00	0	0.00714804	-0.00714804
35	37	HA	00	0	0.00714804	-0.00714804
35	37	IA	00	0	0.00714804	-0.00714804
12	14	DM	00	0	0.00728155	-0.00728155
12	14	RM	00	0	0.00728155	-0.00728155
12	19	RE	00	0	0.00730964	-0.00730964
12	19	DE	00	0	0.00730964	-0.00730964
12	19	EK	00	0	0.00751269	-0.00751269
12	14	ES	00	0	0.00788835	-0.00788835
12	14	ME	00	0	0.00809061	-0.00809061
63	72	KR	00	0	0.00870304	-0.00870304
63	72	VN	00	0	0.00870304	-0.00870304
63	72	VQ	00	0	0.00870304	-0.00870304
35	37	AC	00	0	0.00880555	-0.00880555
35	37	VC	00	0	0.00880555	-0.00880555
35	37	IC	00	0	0.00880555	-0.00880555
35	37	HC	00	0	0.00880555	-0.00880555
12	14	RE	00	0	0.00910194	-0.00910194
12	14	DE	00	0	0.00910194	-0.00910194
12	19	MM	00	0	0.00913706	-0.00913706
12	14	QI	00	0	0.00940534	-0.00940534
35	37	KQ	00	0	0.00994509	-0.00994509
69	92	NA	00	0	0.0100371	-0.0100371
69	92	NH	00	0	0.0100371	-0.0100371
12	19	DS	00	0	0.0100508	-0.0100508
12	19	RS	00	0	0.0100508	-0.0100508
69	92	LR	00	0	0.0101375	-0.0101375
69	92	VR	00	0	0.0101375	-0.0101375
12	14	AS	00	0	0.0104167	-0.0104167
35	37	AH	00	0	0.0104631	-0.0104631
35	37	VH	00	0	0.0104631	-0.0104631
35	37	IH	00	0	0.0104631	-0.0104631
35	37	HH	00	0	0.0104631	-0.0104631
12	19	HT	00	0	0.0106599	-0.0106599
12	19	AK	00	0	0.0106599	-0.0106599
12	14	IV	00	0	0.0107201	-0.0107201
12	14	ID	00	0	0.0107201	-0.0107201
12	14	IQ	00	0	0.0107201	-0.0107201
12	19	KK	00	0	0.0107614	-0.0107614
35	37	NV	00	0	0.010981	-0.010981
35	37	NI	00	0	0.010981	-0.010981
35	37	NR	00	0	0.010981	-0.010981
35	37	QP	00	0	0.0111882	-0.0111882
63	72	IK	00	0	0.0112503	-0.0112503
12	14	KS	00	0	0.0113269	-0.0113269
12	14	VN	00	0	0.0121359	-0.0121359
35	37	GV	00	0	0.0122242	-0.0122242
35	37	GI	00	0	0.0122242	-0.0122242
35	37	GR	00	0	0.0122242	-0.0122242
63	72	KE	00	0	0.01263	-0.01263
63	72	HS	00	0	0.0129484	-0.0129484
63	72	HA	00	0	0.0129484	-0.0129484
12	19	NK	00	0	0.0129949	-0.0129949
12	19	LP	00	0	0.0129949	-0.0129949
63	72	VF	00	0	0.0130546	-0.0130546
12	14	NS	00	0	0.0135518	-0.0135518
69	92	RP	00	0	0.0136505	-0.0136505
69	92	RN	00	0	0.0136505	-0.0136505
12	19	DM	00	0	0.0137056	-0.0137056
12	19	RM	00	0	0.0137056	-0.0137056
12	14	VT	00	0	0.0141586	-0.0141586
63	72	CA	00	0	0.0143282	-0.0143282
63	72	CS	00	0	0.0143282	-0.0143282
63	72	KM	00	0	0.0145404	-0.0145404
69	92	YP	00	0	0.0147546	-0.0147546
69	92	YN	00	0	0.0147546	-0.0147546
12	19	HQ	00	0	0.0148223	-0.0148223
12	19	HV	00	0	0.0156345	-0.0156345
12	14	ED	00	0	0.0157767	-0.0157767
12	14	EQ	00	0	0.0157767	-0.0157767
12	14	EV	00	0	0.0157767	-0.0157767
12	14	II	00	0	0.0160801	-0.0160801
12	14	VM	00	0	0.0161812	-0.0161812
35	37	QK	00	0	0.0167823	-0.0167823
63	72	GK	00	0	0.0168754	-0.0168754
45	46	RT	00	0	0.0173428	-0.0173428
63	72	IR	00	0	0.0174061	-0.0174061
46	53	VW	00	0	0.017806	-0.017806
12	19	VE	00	0	0.017868	-0.017868
63	72	QA	00	0	0.0183613	-0.0183613
63	72	QS	00	0	0.0183613	-0.0183613
12	14	QN	00	0	0.0188107	-0.0188107
69	92	KN	00	0	0.0193717	-0.0193717
69	92	KP	00	0	0.0193717	-0.0193717
69	92	NS	00	0	0.0200743	-0.0200743
69	92	IE	00	0	0.0200743	-0.0200743
12	14	VE	00	0	0.0202265	-0.0202265
35	37	QY	00	0	0.0205118	-0.0205118
12	14	AD	00	0	0.0208333	-0.0208333
12	14	AQ	00	0	0.0208333	-0.0208333
12	14	AV	00	0	0.0208333	-0.0208333
12	19	LT	00	1	0.0213198	44.9261
35	37	KA	00	0	0.0214441	-0.0214441
12	14	QT	00	0	0.0219458	-0.0219458
12	14	KV	00	0	0.0226537	-0.0226537
12	14	KQ	00	0	0.0226537	-0.0226537
12	14	KD	00	0	0.0226537	-0.0226537
45	46	IV	00	0	0.0235294	-0.0235294
45	46	VV	00	0	0.0235294	-0.0235294
12	14	EI	00	0	0.023665	-0.023665
63	72	TS	00	0	0.0243048	-0.0243048
63	72	TA	00	0	0.0243048	-0.0243048
12	19	QE	00	0	0.0243655	-0.0243655
12	19	VS	00	0	0.0245685	-0.0245685
69	92	QP	00	0	0.0248921	-0.0248921
69	92	QN	00	0	0.0248921	-0.0248921
12	14	QM	00	0	0.0250809	-0.0250809
63	72	SA	00	0	0.0251539	-0.0251539
63	72	SS	00	0	0.0251539	-0.0251539
63	72	IE	00	0	0.02526	-0.02526
63	72	HQ	00	0	0.0258968	-0.0258968
63	72	HN	00	0	0.0258968	-0.0258968
12	14	SS	00	0	0.0260922	-0.0260922
35	37	AT	00	0	0.0261059	-0.0261059
35	37	IT	00	0	0.0261059	-0.0261059
35	37	HT	00	0	0.0261059	-0.0261059
35	37	VT	00	0	0.0261059	-0.0261059
63	72	GR	00	0	0.0261091	-0.0261091
35	37	KC	00	0	0.0264167	-0.0264167
12	19	SK	00	0	0.0264975	-0.0264975
12	14	NV	00	0	0.0271036	-0.0271036
12	14	NQ	00	0	0.0271036	-0.0271036
12	14	ND	00	2	0.0271036	143.609
63	72	KL	00	0	0.0271705	-0.0271705
69	92	RH	00	0	0.027301	-0.027301
69	92	RA	00	1	0.027301	34.656
63	72	MK	00	0	0.0281257	-0.0281257
69	92	LK	00	0	0.0284051	-0.0284051
69	92	VK	00	0	0.0284051	-0.0284051
63	72	CQ	00	0	0.0286563	-0.0286563
63	72	AA	00	1	0.0286563	32.925
63	72	CN	00	0	0.0286563	-0.0286563
63	72	AS	00	0	0.0286563	-0.0286563
63	72	IM	00	0	0.0290809	-0.0290809
69	92	YA	00	0	0.0295092	-0.0295092
69	92	YH	00	0	0.0295092	-0.0295092
12	19	LQ	00	0	0.0296447	-0.0296447
46	53	VI	00	0	0.0296766	-0.0296766
35	37	QQ	00	0	0.0298353	-0.0298353
12	14	AI	00	0	0.03125	-0.03125
12	19	LV	00	0	0.031269	-0.031269
12	14	QE	00	0	0.0313511	-0.0313511
35	37	KH	00	0	0.0313892	-0.0313892
12	14	IN	00	0	0.0321602	-0.0321602
12	14	PS	00	0	0.0328681	-0.0328681
12	19	PK	00	0	0.033401	-0.033401
12	19	VM	00	0	0.0335025	-0.0335025
12	19	QS	00	0	0.0335025	-0.0335025
12	14	KI	00	0	0.0339806	-0.0339806
63	72	QN	00	0	0.0367226	-0.0367226
63	72	QQ	00	0	0.0367226	-0.0367226
12	14	IT	00	0	0.0375202	-0.0375202
63	72	GE	00	0	0.03789	-0.03789
35	37	AE	00	0	0.0381229	-0.0381229
35	37	VE	00	0	0.0381229	-0.0381229
35	37	HE	00	0	0.0381229	-0.0381229
35	37	IE	00	0	0.0381229	-0.0381229
69	92	KH	00	0	0.0387434	-0.0387434
69	92	KA	00	0	0.0387434	-0.0387434
63	72	HF	00	0	0.0388453	-0.0388453
12	19	MP	00	0	0.0389848	-0.0389848
63	72	DK	00	1	0.0393759	23.4356
12	14	NI	00	0	0.0406553	-0.0406553
12	19	IE	00	0	0.0422335	-0.0422335
12	14	IM	00	0	0.0428803	-0.0428803
63	72	CF	00	0	0.0429845	-0.0429845
63	72	MR	00	0	0.0435152	-0.0435152
63	72	GM	00	0	0.0436213	-0.0436213
63	72	KT	00	0	0.0453195	-0.0453195
12	19	QM	00	0	0.0456853	-0.0456853
12	14	EN	00	0	0.0473301	-0.0473301
63	72	TN	00	0	0.0486096	-0.0486096
63	72	TQ	00	0	0.0486096	-0.0486096
69	92	QA	00	0	0.0497842	-0.0497842
69	92	QH	00	0	0.0497842	-0.0497842
46	53	TL	00	0	0.0502456	-0.0502456
63	72	SQ	00	0	0.0503078	-0.0503078
63	72	SN	00	0	0.0503078	-0.0503078
12	14	SV	00	0	0.0521845	-0.0521845
12	14	SQ	00	0	0.0521845	-0.0521845
12	14	SD	00	0	0.0521845	-0.0521845
12	14	IE	00	0	0.0536003	-0.0536003
63	72	IL	00	0	0.0543409	-0.0543409
69	92	RS	00	0	0.054602	-0.054602
63	72	QF	00	0	0.0550838	-0.0550838
12	14	ET	00	0	0.0552184	-0.0552184
63	72	AQ	00	0	0.0573127	-0.0573127
63	72	AN	00	0	0.0573127	-0.0573127
12	19	IS	00	0	0.0580711	-0.0580711
12	19	DP	00	0	0.0584772	-0.0584772
12	19	RP	00	1	0.0584772	15.1592
69	92	YS	00	0	0.0590184	-0.0590184
12	19	EE	00	0	0.0601015	-0.0601015
63	72	DR	00	0	0.0609212	-0.0609212
12	14	AN	00	0	0.0625	-0.0625
12	14	EM	00	0	0.0631068	-0.0631068
63	72	ME	00	0	0.0631501	-0.0631501
12	19	MT	00	0	0.0639594	-0.0639594
35	37	QA	00	0	0.0643323	-0.0643323
45	46	QV	00	2	0.0647059	57.8829
12	14	PV	00	0	0.0657362	-0.0657362
12	14	PQ	00	0	0.0657362	-0.0657362
12	14	PD	00	0	0.0657362	-0.0657362
35	37	NP	00	0	0.0658863	-0.0658863
63	72	NK	00	0	0.0675016	-0.0675016
12	14	KN	00	1	0.0679612	12.7822
63	72	MM	00	0	0.0727022	-0.0727022
63	72	TF	00	0	0.0729145	-0.0729145
12	14	AT	00	0	0.0729167	-0.0729167
35	37	GP	00	0	0.0733451	-0.0733451
12	14	HR	00	0	0.0745348	-0.0745348
63	72	SF	00	0	0.0754617	-0.0754617
69	92	KS	00	0	0.0774867	-0.0774867
46	55	VN	00	0	0.077564	-0.077564
12	14	SI	00	0	0.0782767	-0.0782767
35	37	KT	00	0	0.0783176	-0.0783176
12	14	EE	00	0	0.0788835	-0.0788835
12	19	IM	00	0	0.0791878	-0.0791878
35	37	QC	00	0	0.07925	-0.07925
12	14	KT	00	0	0.079288	-0.079288
12	14	NN	00	0	0.0813107	-0.0813107
63	72	GL	00	0	0.0815114	-0.0815114
12	19	ES	00	0	0.0826396	-0.0826396
12	14	AM	00	0	0.0833333	-0.0833333
12	19	AE	00	0	0.0852792	-0.0852792
63	72	AF	00	0	0.085969	-0.085969
12	19	KE	00	0	0.0860914	-0.0860914
12	19	HI	00	0	0.0874112	-0.0874112
63	72	DE	00	0	0.0884101	-0.0884101
12	19	MQ	00	0	0.088934	-0.088934
63	72	RK	00	0	0.0900021	-0.0900021
12	14	KM	00	2	0.0906149	40.2335
63	72	IT	00	0	0.0906389	-0.0906389
63	72	KV	00	0	0.0928678	-0.0928678
35	37	HS	00	0	0.0932353	-0.0932353
35	37	IS	00	0	0.0932353	-0.0932353
35	37	VS	00	0	0.0932353	-0.0932353
35	37	AS	00	0	0.0932353	-0.0932353
12	19	MV	00	1	0.0938071	8.75398
35	37	QH	00	0	0.0941676	-0.0941676
12	14	NT	00	0	0.0948625	-0.0948625
12	19	RT	00	0	0.0959391	-0.0959391
12	19	DT	00	0	0.0959391	-0.0959391
12	14	PI	00	0	0.0986044	-0.0986044
35	37	NK	00	0	0.0988294	-0.0988294
69	92	QS	00	0	0.0995684	-0.0995684
69	92	NE	00	0	0.100371	-0.100371
69	92	IR	00	1	0.101375	7.96573
63	72	DM	00	0	0.101783	-0.101783
12	19	NE	00	0	0.103959	-0.103959
12	14	AE	00	0	0.104167	-0.104167
46	55	LE	00	0	0.104207	-0.104207
63	72	NR	00	0	0.104436	-0.104436
63	72	LS	10	0	0.105922	-0.105922
63	72	LA	10	0	0.105922	-0.105922
45	46	TL	00	0	0.107809	-0.107809
12	14	NM	00	0	0.108414	-0.108414
35	37	GK	00	0	0.110018	-0.110018
12	19	EM	00	1	0.11269	6.98656
12	14	KE	00	0	0.113269	-0.113269
35	37	KE	00	0	0.114369	-0.114369
12	19	AS	00	1	0.117259	6.6454
63	72	EK	00	0	0.118128	-0.118128
12	19	KS	00	0	0.118376	-0.118376
35	37	NY	00	0	0.120791	-0.120791
12	19	RQ	00	0	0.133401	-0.133401
12	19	DQ	00	0	0.133401	-0.133401
35	37	GY	00	0	0.134466	-0.134466
12	14	NE	00	0	0.135518	-0.135518
63	72	ML	00	0	0.135852	-0.135852
63	72	GT	00	0	0.135958	-0.135958
63	72	RR	00	0	0.139249	-0.139249
46	53	VY	00	0	0.13948	-0.13948
12	19	RV	00	0	0.140711	-0.140711
12	19	DV	00	0	0.140711	-0.140711
12	19	VP	00	0	0.142944	-0.142944
12	19	NS	00	1	0.142944	5.13868
12	14	LR	00	0	0.14907	-0.14907
63	72	NE	00	0	0.15156	-0.15156
12	14	SN	00	1	0.156553	4.54415
12	19	AM	00	0	0.159898	-0.159898
12	19	KM	00	2	0.161421	20.9413
35	37	AD	00	0	0.163058	-0.163058
35	37	HD	00	0	0.163058	-0.163058
35	37	ID	00	0	0.163058	-0.163058
35	37	VD	00	0	0.163058	-0.163058
63	72	NM	00	0	0.174485	-0.174485
12	19	LI	00	0	0.174822	-0.174822
35	37	NQ	00	0	0.175697	-0.175697
12	14	ST	00	3	0.182646	43.4584
63	72	ER	00	0	0.182764	-0.182764
63	72	IV	00	0	0.185736	-0.185736
63	72	DL	00	0	0.190193	-0.190193
12	19	NM	00	3	0.194924	40.3668
12	19	QP	00	1	0.194924	3.32513
35	37	GQ	00	0	0.195587	-0.195587
12	14	PN	00	0	0.197209	-0.197209
63	72	RE	00	1	0.20208	3.15061
46	55	LQ	00	1	0.208415	3.00654
46	55	LH	00	1	0.208415	3.00654
12	14	SM	00	0	0.208738	-0.208738
63	72	LQ	10	0	0.211845	-0.211845
63	72	LN	10	0	0.211845	-0.211845
12	19	SE	00	0	0.21198	-0.21198
45	46	NL	00	0	0.215619	-0.215619
63	72	MT	00	1	0.226597	2.63971
12	14	PT	00	1	0.230077	2.57645
63	72	VK	00	2	0.23063	13.5744
63	72	RM	00	0	0.232647	-0.232647
12	19	VT	00	0	0.234518	-0.234518
35	37	QT	00	0	0.234953	-0.234953
46	55	IE	00	0	0.249151	-0.249151
45	46	TI	00	0	0.256491	-0.256491
12	14	SE	00	0	0.260922	-0.260922
12	14	PM	00	0	0.262945	-0.262945
63	72	EE	00	0	0.26523	-0.26523
12	19	PE	00	2	0.267208	11.2368
69	92	RE	00	0	0.27301	-0.27301
63	72	GV	00	0	0.278603	-0.278603
35	37	KS	00	0	0.279706	-0.279706
69	92	IK	00	1	0.284051	1.80455
12	19	SS	00	3	0.291472	25.1692
69	92	YE	00	0	0.295092	-0.295092
63	72	EM	00	0	0.305349	-0.305349
63	72	DT	00	6	0.317236	101.797
63	72	LF	10	0	0.317767	-0.317767
12	19	QT	00	0	0.319797	-0.319797
63	72	NL	00	0	0.326045	-0.326045
12	19	VQ	00	0	0.326091	-0.326091
12	14	PE	00	0	0.328681	-0.328681
12	19	IP	00	0	0.337868	-0.337868
35	37	QE	00	3	0.343106	20.5741
12	19	VV	00	0	0.343959	-0.343959
63	72	VR	00	0	0.356824	-0.356824
12	19	PS	00	3	0.367411	18.8631
35	37	NA	00	0	0.378846	-0.378846
69	92	KE	00	2	0.387434	6.71179
12	19	SM	00	1	0.397462	0.913426
35	37	GA	00	0	0.421734	-0.421734
63	72	RL	00	0	0.434727	-0.434727
12	19	QQ	00	1	0.44467	0.693528
63	72	MV	00	0	0.464339	-0.464339
35	37	NC	00	0	0.466694	-0.466694
12	19	QV	00	1	0.469036	0.60107
12	19	EP	00	0	0.480812	-0.480812
35	37	KD	00	2	0.489174	4.66622
69	92	QE	00	0	0.497842	-0.497842
46	55	IH	00	1	0.498303	0.505115
46	55	IQ	00	0	0.498303	-0.498303
12	19	PM	00	4	0.501015	24.4362
45	46	RV	00	0	0.502941	-0.502941
69	92	NR	00	0	0.506875	-0.506875
45	46	NI	00	0	0.512982	-0.512982
63	72	VE	00	0	0.517831	-0.517831
35	37	GC	00	0	0.519528	-0.519528
12	19	MI	00	0	0.524467	-0.524467
63	72	NT	00	4	0.543834	21.9646
12	19	IT	00	0	0.554315	-0.554315
35	37	NH	00	1	0.554543	0.357831
63	72	EL	00	0	0.570579	-0.570579
63	72	VM	00	0	0.596158	-0.596158
12	14	MR	00	0	0.596278	-0.596278
35	37	DI	00	1	0.61411	0.242483
35	37	DV	00	2	0.61411	3.1276
35	37	DR	00	1	0.61411	0.242483
35	37	GH	00	0	0.617321	-0.617321
45	46	TM	01	1	0.632657	0.213292
46	53	LW	00	0	0.639173	-0.639173
46	55	ME	10	1	0.643658	0.197278
35	37	VN	01	1	0.643738	0.197165
35	37	IN	01	1	0.643738	0.197165
35	37	HN	01	1	0.643738	0.197165
35	37	AN	01	1	0.643738	0.197165
63	72	DV	00	0	0.650074	-0.650074
12	14	RR	00	1	0.670813	0.161541
12	14	DR	00	1	0.670813	0.161541
12	19	AP	00	1	0.682234	0.148007
63	72	HK	00	0	0.686266	-0.686266
12	19	KP	00	5	0.688731	26.9874
63	72	RT	00	0	0.725111	-0.725111
63	72	PS	00	1	0.758862	0.0766245
63	72	PA	00	0	0.758862	-0.758862
63	72	CK	00	0	0.759393	-0.759393
12	19	IQ	00	0	0.770761	-0.770761
12	19	DI	00	4	0.786701	13.1248
12	19	RI	00	5	0.786701	22.565
12	19	ET	00	1	0.788832	0.0565288
63	72	KI	01	1	0.792188	0.0545143
12	19	IV	00	4	0.812995	12.4933
12	19	NP	00	3	0.831675	5.65321
35	37	QS	00	0	0.839117	-0.839117
12	19	HL	01	1	0.861421	0.0222934
45	46	VL	00	1	0.862475	0.021929
45	46	IL	00	1	0.862475	0.021929
12	14	TS	10	1	0.884405	0.0151086
12	19	TK	10	0	0.884873	-0.884873
69	92	HN	10	1	0.921108	0.006757
69	92	HP	10	1	0.921108	0.006757
12	14	HK	01	1	0.921319	0.00671943
46	53	TF	01	1	0.943307	0.00340721
63	72	ET	00	1	0.951709	0.00245037
69	92	LQ	01	1	0.958446	0.00180158
69	92	VQ	01	1	0.958446	0.00180158
63	72	QK	00	0	0.973148	-0.973148
45	46	KT	10	1	0.978499	0.000472452
63	72	HR	00	0	1.06177	-1.06177
46	53	LI	00	3	1.06529	3.5137
12	19	EQ	00	0	1.09685	-1.09685
63	72	VL	00	0	1.11399	-1.11399
63	72	NV	00	2	1.11441	0.703746
12	19	AT	00	2	1.11929	0.692985
12	19	KT	00	5	1.12995	13.2548
12	19	EV	00	0	1.15695	-1.15695
63	72	CR	00	1	1.17491	-0.026039
45	46	NM	01	2	1.26531	0.426584
46	55	MQ	10	1	1.28732	-0.0641261
46	55	MH	10	0	1.28732	-1.28732
63	72	TK	00	0	1.28816	-1.28816
63	72	SK	00	0	1.33316	-1.33316
35	37	EI	10	1	1.35937	-0.095005
35	37	EV	10	0	1.35937	-1.35937
35	37	ER	10	1	1.35937	-0.095005
12	19	NT	00	0	1.36447	-1.36447
69	92	RR	00	1	1.3787	-0.104022
35	37	NT	00	4	1.38361	4.94755
69	92	NK	00	1	1.42025	-0.124354
46	53	VL	00	6	1.45712	14.1634
35	37	QD	00	5	1.46752	8.50303
63	72	RV	00	1	1.48588	-0.158884
69	92	YR	00	1	1.49021	-0.161258
12	14	VR	00	2	1.4907	0.174007
46	53	IW	00	6	1.4957	13.5647
63	72	QR	00	1	1.50563	-0.169801
63	72	PQ	00	2	1.51772	0.153249
63	72	PN	00	2	1.51772	0.153249
63	72	AK	00	0	1.51879	-1.51879
35	37	GT	00	1	1.54025	-0.189493
63	72	HE	00	0	1.54086	-1.54086
12	19	AQ	00	2	1.55635	0.126469
12	19	KQ	00	2	1.57117	0.117045
63	72	II	01	2	1.58438	0.109029
12	19	AV	00	1	1.64162	-0.250777
12	19	KV	00	5	1.65726	6.74241
12	19	SP	00	6	1.69584	10.9243
63	72	CE	00	0	1.70505	-1.70505
12	19	LL	01	1	1.72284	-0.303279
12	14	TQ	10	1	1.76881	-0.334162
12	14	TV	10	2	1.76881	0.0302172
12	14	TD	10	0	1.76881	-1.76881
63	72	HM	00	0	1.77393	-1.77393
69	92	HH	10	2	1.84222	0.013514
69	92	HA	10	1	1.84222	-0.385041
12	14	LK	01	2	1.84264	0.0134389
63	72	VT	00	5	1.8581	5.31272
12	19	NQ	00	1	1.89726	-0.424335
12	19	VI	00	0	1.92305	-1.92305
35	37	KN	01	1	1.93121	-0.449022
63	72	EV	00	2	1.95022	0.0012705
46	55	VR	00	5	1.95103	4.76475
69	92	KR	00	2	1.95654	0.000965399
63	72	CM	00	2	1.96296	0.000698962
63	72	TR	00	0	1.993	-1.993
12	19	NV	00	5	2.00122	4.49361
35	37	NE	00	5	2.02051	4.39361
45	46	VI	00	1	2.05193	-0.539274
45	46	II	00	1	2.05193	-0.539274
63	72	SR	00	2	2.06262	-0.00190107
12	19	PP	00	11	2.13766	36.7415
63	72	QE	00	1	2.18499	-0.64266
35	37	GE	00	2	2.24925	-0.0276203
63	72	PF	00	3	2.27659	0.229873
12	14	QR	00	4	2.31058	1.23525
63	72	AR	00	0	2.34982	-2.34982
45	46	QL	00	0	2.37181	-2.37181
63	72	GI	01	3	2.37657	0.163543
46	53	II	00	0	2.49284	-2.49284
69	92	QR	00	6	2.5141	4.83333
63	72	QM	00	0	2.5155	-2.5155
12	19	QI	00	9	2.62234	15.5108
12	14	TI	10	3	2.65322	0.0453258
46	55	LN	00	5	2.70939	1.93655
12	19	ST	00	16	2.78223	62.7946
63	72	TE	00	1	2.89227	-1.23802
63	72	SE	00	2	2.99331	-0.329625
63	72	HL	00	0	3.3148	-3.3148
63	72	TM	00	1	3.32976	-1.63008
63	72	AE	00	1	3.4101	-1.70335
63	72	SM	00	5	3.44608	0.700696
12	19	PT	00	11	3.50711	16.0085
63	72	CL	00	1	3.66801	-1.94064
69	92	HS	10	4	3.68443	0.027028
35	37	DP	00	7	3.68466	2.98304
63	72	VV	00	2	3.80758	-0.858115
46	53	MW	10	0	3.8467	-3.8467
69	92	RK	00	9	3.86309	6.83075
12	19	SQ	00	21	3.86863	75.8625
63	72	AM	00	1	3.92592	-2.18064
12	14	IR	00	0	3.95034	-3.95034
63	72	MI	01	4	3.96094	0.000385133
12	19	SV	00	20	4.08061	62.1052
69	92	YK	00	8	4.17555	3.50287
12	19	II	00	0	4.54538	-4.54538
63	72	QL	00	0	4.70049	-4.70049
12	19	PQ	00	9	4.87655	3.48666
35	37	NS	00	6	4.94147	0.226752
46	53	LY	00	8	5.00686	1.78933
45	46	VM	01	6	5.06126	0.174114
45	46	IM	01	6	5.06126	0.174114
12	19	PV	00	3	5.14376	-0.89345
12	19	ML	01	5	5.16853	-0.00549512
12	14	TN	10	4	5.30643	-0.321641
69	92	KK	00	4	5.48218	-0.400729
35	37	GS	00	3	5.50088	-1.13698
35	37	DK	00	7	5.52699	0.392577
63	72	HT	00	3	5.52897	-1.15676
63	72	DI	01	0	5.54532	-5.54532
63	72	LK	10	0	5.61388	-5.61388
45	46	QI	00	7	5.6428	0.326433
35	37	QN	01	1	5.79364	-3.96624
12	14	ER	00	7	5.81371	0.242061
63	72	CT	00	6	6.11813	-0.00228079
12	14	TT	10	3	6.19084	-1.6446
63	72	TL	00	0	6.22203	-6.22203
46	53	MI	10	7	6.41117	0.0540798
63	72	SL	00	1	6.4394	-4.59469
12	19	EI	00	29	6.46843	78.4846
46	55	IN	00	16	6.47793	13.9967
35	37	DY	00	6	6.75521	-0.084429
69	92	QK	00	17	7.04446	14.0696
12	14	TM	10	6	7.07524	-0.163407
12	19	TE	10	6	7.07898	-0.16446
63	72	AL	00	1	7.33602	-5.47234
12	14	MK	01	8	7.37055	0.0537554
12	14	AR	00	24	7.67708	34.7056
12	19	RL	01	3	7.75279	-2.91366
12	19	DL	01	5	7.75279	-0.977437
63	72	QT	00	8	7.84027	0.00325429
35	37	EP	10	5	8.15622	-1.22137
12	14	DK	01	8	8.29187	-0.0102736
12	14	RK	01	8	8.29187	-0.0102736
12	14	KR	00	2	8.3479	-4.82706
35	37	ND	00	17	8.64208	8.0831
63	72	LR	10	14	8.68563	3.25164
12	14	TE	10	10	8.84405	0.151086
12	19	AI	00	16	9.17817	5.07044
12	19	KI	00	50	9.26558	179.081
63	72	NI	01	6	9.50626	-1.29324
69	92	IQ	01	8	9.58446	-0.261937
35	37	GD	00	10	9.62043	0.0149759
12	19	TS	10	3	9.7336	-4.65824
35	37	DQ	00	22	9.82575	15.0841
12	14	NR	00	4	9.98766	-3.58964
63	72	TT	00	70	10.3782	342.524
63	72	ST	00	12	10.7407	0.147644
12	19	NI	00	60	11.1886	212.944
63	72	HV	00	25	11.3299	16.4938
46	53	IY	00	38	11.7163	58.9631
35	37	EK	10	11	12.2343	-0.124533
63	72	AT	00	1	12.2363	-10.318
63	72	CV	00	7	12.5371	-2.44553
63	72	LE	10	1	12.6048	-10.6841
63	72	RI	01	14	12.675	0.138507
12	19	TM	10	4	13.2731	-6.47854
45	46	QM	01	13	13.9185	-0.0606077
63	72	LM	10	18	14.5114	0.838697
35	37	EY	10	16	14.9531	0.0732999
63	72	QV	00	27	16.0661	7.4411
63	72	EI	01	18	16.636	0.111843
46	55	MN	10	5	16.7351	-8.22897
69	92	HE	10	18	18.4222	-0.00967426
12	14	VK	01	17	18.4264	-0.110415
45	46	RL	00	6	18.4354	-8.38816
12	19	VL	01	22	18.9513	0.490456
12	14	SR	00	25	19.23	1.73132
35	37	DA	00	17	21.1868	-0.827362
63	72	TV	00	34	21.2667	7.62396
35	37	EQ	10	10	21.7499	-6.34764
63	72	SV	00	17	22.0097	-1.14026
12	19	SI	00	67	22.8143	85.5767
12	14	PR	00	155	24.2238	706.017
63	72	AV	00	38	25.0743	6.66315
12	19	QL	01	17	25.8426	-3.02571
35	37	DC	00	8	26.0997	-12.5518
46	55	VK	01	24	26.9565	-0.324256
63	72	LL	10	2	27.1161	-23.2636
46	53	VF	01	23	27.3559	-0.693598
45	46	KV	10	27	28.3765	-0.0667691
12	14	QK	01	27	28.5609	-0.0853038
12	19	PI	00	35	28.7583	1.35471
46	53	MY	10	1	30.1325	-28.1657
35	37	DH	00	44	31.0125	5.43891
63	72	VI	01	32	32.4797	-0.00708563
35	37	NN	01	20	34.1181	-5.84208
35	37	GN	01	43	37.9805	0.66337
63	72	PK	00	50	40.2197	2.37829
45	46	RI	00	29	43.8599	-5.03461
12	19	IL	01	48	44.7939	0.229474
63	72	LT	10	19	45.2288	-15.2105
35	37	EA	10	52	46.8983	0.554981
69	92	NQ	01	49	47.9223	0.0242353
12	14	IK	01	53	48.8299	0.35613
46	53	LL	00	77	52.3057	11.6586
12	19	TP	10	36	56.6319	-7.51652
35	37	EC	10	77	57.7732	6.39861
63	72	PR	00	64	62.2267	0.0505343
12	19	EL	01	43	63.7452	-6.75129
46	55	LR	00	178	68.1516	177.056
35	37	EH	10	56	68.6482	-2.33039
12	14	EK	01	71	71.8629	-0.0103605
35	37	DT	00	112	77.3778	15.4915
63	72	PE	00	112	90.3046	5.21225
12	19	AL	01	82	90.4492	-0.789278
12	19	KL	01	37	91.3107	-32.3034
63	72	LV	10	50	92.682	-19.656
12	19	TT	10	69	92.9117	-6.15389
69	92	HR	10	90	93.0319	-0.0988105
12	14	AK	01	79	94.8958	-2.66268
63	72	HI	01	94	96.647	-0.0724967
12	14	KK	01	107	103.188	0.140846
63	72	PM	00	110	103.964	0.350426
63	72	CI	01	118	106.945	1.14267
45	46	RM	01	136	108.184	7.15176
12	19	NL	01	55	110.262	-27.6966
35	37	DE	00	274	112.996	229.408
46	53	IL	00	242	122.398	116.869
12	14	NK	01	128	123.457	0.167196
12	19	TQ	10	110	129.191	-2.8509
69	92	RQ	01	125	130.349	-0.219477
12	19	TV	10	114	136.27	-3.63962
63	72	QI	01	136	137.049	-0.0080233
69	92	YQ	01	138	140.892	-0.0593459
46	55	IR	00	415	162.945	389.897
35	37	ET	10	135	171.281	-7.68496
63	72	TI	01	123	181.411	-18.8074
69	92	KQ	01	185	184.98	2.13513e-06
63	72	SI	01	198	187.749	0.559736
63	72	PL	00	251	194.269	16.5669
63	72	AI	01	227	213.891	0.803441
12	19	SL	01	127	224.831	-42.5693
69	92	QQ	01	225	237.695	-0.67799
12	14	SK	01	229	237.7	-0.318444
35	37	EE	10	84	250.124	-110.334
69	92	HK	10	243	260.674	-1.19826
35	37	DS	00	306	276.349	3.18135
12	19	PL	01	251	283.408	-3.70581
12	14	PK	01	169	299.429	-56.8136
46	53	ML	10	166	314.789	-70.3268
63	72	PT	00	291	324.034	-3.36772
46	55	MR	10	56	420.952	-316.402
35	37	DD	00	773	483.304	173.646
35	37	ES	10	585	611.717	-1.16684
12	14	TR	10	512	651.807	-29.9873
63	72	PV	00	670	664.004	0.054136
12	19	TI	10	586	761.876	-40.6002
63	72	LI	11	894	790.604	13.5222
46	55	LK	01	828	941.618	-13.7094
46	53	LF	01	953	981.983	-0.855427
45	46	KL	10	1055	1040.14	0.212171
35	37	ED	10	767	1069.82	-85.7174
35	37	DN	01	1384	1908.04	-143.926
46	55	IK	01	1990	2251.33	-30.335
46	53	IF	01	2150	2297.9	-9.51891
45	46	KI	10	2491	2474.62	0.10837
35	37	EN	11	4761	4223.56	68.3874
63	72	PI	01	5594	5664.15	-0.868746
46	55	MK	11	6194	5816.09	24.5548
46	53	MF	11	6091	5909.82	5.55446
45	46	KM	11	6074	6103.88	-0.146237
12	19	TL	11	7788	7508.15	10.4309
12	14	TK	11	8203	8056.93	2.64811
69	92	HQ	11	8817	8795.66	0.051769

## Sheet: T.Exp>5
46	55	MR	10	56	420.952	-316.402
35	37	DN	01	1384	1908.04	-143.926
35	37	EE	10	84	250.124	-110.334
35	37	ED	10	767	1069.82	-85.7174
46	53	ML	10	166	314.789	-70.3268
12	14	PK	01	169	299.429	-56.8136
12	19	SL	01	127	224.831	-42.5693
12	19	TI	10	586	761.876	-40.6002
12	19	KL	01	37	91.3107	-32.3034
46	55	IK	01	1990	2251.33	-30.335
12	14	TR	10	512	651.807	-29.9873
46	53	MY	10	1	30.1325	-28.1657
12	19	NL	01	55	110.262	-27.6966
63	72	LL	10	2	27.1161	-23.2636
63	72	LV	10	50	92.682	-19.656
63	72	TI	01	123	181.411	-18.8074
63	72	LT	10	19	45.2288	-15.2105
46	55	LK	01	828	941.618	-13.7094
35	37	DC	00	8	26.0997	-12.5518
63	72	LE	10	1	12.6048	-10.6841
63	72	AT	00	1	12.2363	-10.318
46	53	IF	01	2150	2297.9	-9.51891
45	46	RL	00	6	18.4354	-8.38816
46	55	MN	10	5	16.7351	-8.22897
35	37	ET	10	135	171.281	-7.68496
12	19	TP	10	36	56.6319	-7.51652
12	19	EL	01	43	63.7452	-6.75129
12	19	TM	10	4	13.2731	-6.47854
35	37	EQ	10	10	21.7499	-6.34764
63	72	TL	00	0	6.22203	-6.22203
12	19	TT	10	69	92.9117	-6.15389
35	37	NN	01	20	34.1181	-5.84208
63	72	LK	10	0	5.61388	-5.61388
63	72	DI	01	0	5.54532	-5.54532
63	72	AL	00	1	7.33602	-5.47234
45	46	RI	00	29	43.8599	-5.03461
12	14	KR	00	2	8.3479	-4.82706
12	19	TS	10	3	9.7336	-4.65824
63	72	SL	00	1	6.4394	-4.59469
35	37	QN	01	1	5.79364	-3.96624
12	19	PL	01	251	283.408	-3.70581
12	19	TV	10	114	136.27	-3.63962
12	14	NR	00	4	9.98766	-3.58964
63	72	PT	00	291	324.034	-3.36772
12	19	QL	01	17	25.8426	-3.02571
12	19	RL	01	3	7.75279	-2.91366
12	19	TQ	10	110	129.191	-2.8509
12	14	AK	01	79	94.8958	-2.66268
63	72	CV	00	7	12.5371	-2.44553
35	37	EH	10	56	68.6482	-2.33039
12	14	TT	10	3	6.19084	-1.6446
63	72	NI	01	6	9.50626	-1.29324
35	37	EP	10	5	8.15622	-1.22137
69	92	HK	10	243	260.674	-1.19826
35	37	ES	10	585	611.717	-1.16684
63	72	HT	00	3	5.52897	-1.15676
63	72	SV	00	17	22.0097	-1.14026
35	37	GS	00	3	5.50088	-1.13698
12	19	DL	01	5	7.75279	-0.977437
12	19	PV	00	3	5.14376	-0.89345
63	72	PI	01	5594	5664.15	-0.868746
46	53	LF	01	953	981.983	-0.855427
35	37	DA	00	17	21.1868	-0.827362
12	19	AL	01	82	90.4492	-0.789278
46	53	VF	01	23	27.3559	-0.693598
69	92	QQ	01	225	237.695	-0.67799
69	92	KK	00	4	5.48218	-0.400729
46	55	VK	01	24	26.9565	-0.324256
12	14	TN	10	4	5.30643	-0.321641
12	14	SK	01	229	237.7	-0.318444
69	92	IQ	01	8	9.58446	-0.261937
69	92	RQ	01	125	130.349	-0.219477
12	19	TE	10	6	7.07898	-0.16446
12	14	TM	10	6	7.07524	-0.163407
45	46	KM	11	6074	6103.88	-0.146237
35	37	EK	10	11	12.2343	-0.124533
12	14	VK	01	17	18.4264	-0.110415
69	92	HR	10	90	93.0319	-0.0988105
12	14	QK	01	27	28.5609	-0.0853038
35	37	DY	00	6	6.75521	-0.084429
63	72	HI	01	94	96.647	-0.0724967
45	46	KV	10	27	28.3765	-0.0667691
45	46	QM	01	13	13.9185	-0.0606077
69	92	YQ	01	138	140.892	-0.0593459
12	14	EK	01	71	71.8629	-0.0103605
12	14	DK	01	8	8.29187	-0.0102736
12	14	RK	01	8	8.29187	-0.0102736
69	92	HE	10	18	18.4222	-0.00967426
63	72	QI	01	136	137.049	-0.0080233
63	72	VI	01	32	32.4797	-0.00708563
12	19	ML	01	5	5.16853	-0.00549512
63	72	CT	00	6	6.11813	-0.00228079
69	92	KQ	01	185	184.98	2.13513e-06
63	72	QT	00	8	7.84027	0.00325429
35	37	GD	00	10	9.62043	0.0149759
69	92	NQ	01	49	47.9223	0.0242353
63	72	PR	00	64	62.2267	0.0505343
69	92	HQ	11	8817	8795.66	0.051769
12	14	MK	01	8	7.37055	0.0537554
46	53	MI	10	7	6.41117	0.0540798
63	72	PV	00	670	664.004	0.054136
35	37	EY	10	16	14.9531	0.0732999
45	46	KI	10	2491	2474.62	0.10837
63	72	EI	01	18	16.636	0.111843
63	72	RI	01	14	12.675	0.138507
12	14	KK	01	107	103.188	0.140846
63	72	ST	00	12	10.7407	0.147644
12	14	TE	10	10	8.84405	0.151086
12	14	NK	01	128	123.457	0.167196
45	46	VM	01	6	5.06126	0.174114
45	46	IM	01	6	5.06126	0.174114
45	46	KL	10	1055	1040.14	0.212171
12	19	IL	01	48	44.7939	0.229474
12	14	ER	00	7	5.81371	0.242061
45	46	QI	00	7	5.6428	0.326433
63	72	PM	00	110	103.964	0.350426
12	14	IK	01	53	48.8299	0.35613
35	37	DK	00	7	5.52699	0.392577
12	19	VL	01	22	18.9513	0.490456
35	37	EA	10	52	46.8983	0.554981
63	72	SI	01	198	187.749	0.559736
35	37	GN	01	43	37.9805	0.66337
63	72	AI	01	227	213.891	0.803441
63	72	LM	10	18	14.5114	0.838697
63	72	CI	01	118	106.945	1.14267
12	19	PI	00	35	28.7583	1.35471
12	14	SR	00	25	19.23	1.73132
46	53	LY	00	8	5.00686	1.78933
63	72	PK	00	50	40.2197	2.37829
12	14	TK	11	8203	8056.93	2.64811
35	37	DS	00	306	276.349	3.18135
63	72	LR	10	14	8.68563	3.25164
12	19	AI	00	16	9.17817	5.07044
63	72	PE	00	112	90.3046	5.21225
35	37	DH	00	44	31.0125	5.43891
46	53	MF	11	6091	5909.82	5.55446
35	37	EC	10	77	57.7732	6.39861
63	72	AV	00	38	25.0743	6.66315
45	46	RM	01	136	108.184	7.15176
63	72	QV	00	27	16.0661	7.4411
63	72	TV	00	34	21.2667	7.62396
35	37	ND	00	17	8.64208	8.0831
12	19	TL	11	7788	7508.15	10.4309
46	53	LL	00	77	52.3057	11.6586
63	72	LI	11	894	790.604	13.5222
46	55	IN	00	16	6.47793	13.9967
69	92	QK	00	17	7.04446	14.0696
35	37	DQ	00	22	9.82575	15.0841
35	37	DT	00	112	77.3778	15.4915
63	72	HV	00	25	11.3299	16.4938
63	72	PL	00	251	194.269	16.5669
46	55	MK	11	6194	5816.09	24.5548
12	14	AR	00	24	7.67708	34.7056
46	53	IY	00	38	11.7163	58.9631
35	37	EN	11	4761	4223.56	68.3874
12	19	EI	00	29	6.46843	78.4846
12	19	SI	00	67	22.8143	85.5767
46	53	IL	00	242	122.398	116.869
35	37	DD	00	773	483.304	173.646
46	55	LR	00	178	68.1516	177.056
12	19	KI	00	50	9.26558	179.081
12	19	NI	00	60	11.1886	212.944
35	37	DE	00	274	112.996	229.408
63	72	TT	00	70	10.3782	342.524
46	55	IR	00	415	162.945	389.897
12	14	PR	00	155	24.2238	706.017

## Sheet: T.Exp>5, chi>|0.5
35	37	DC	00	8	26.0997	-12.5518
63	72	AT	00	1	12.2363	-10.318
45	46	RL	00	6	18.4354	-8.38816
63	72	TL	00	0	6.22203	-6.22203
63	72	AL	00	1	7.33602	-5.47234
45	46	RI	00	29	43.8599	-5.03461
12	14	KR	00	2	8.3479	-4.82706
63	72	SL	00	1	6.4394	-4.59469
12	14	NR	00	4	9.98766	-3.58964
63	72	PT	00	291	324.034	-3.36772
63	72	CV	00	7	12.5371	-2.44553
63	72	HT	00	3	5.52897	-1.15676
63	72	SV	00	17	22.0097	-1.14026
35	37	GS	00	3	5.50088	-1.13698
12	19	PV	00	3	5.14376	-0.89345
35	37	DA	00	17	21.1868	-0.827362
12	19	PI	00	35	28.7583	1.35471
12	14	SR	00	25	19.23	1.73132
46	53	LY	00	8	5.00686	1.78933
63	72	PK	00	50	40.2197	2.37829
35	37	DS	00	306	276.349	3.18135
12	19	AI	00	16	9.17817	5.07044
63	72	PE	00	112	90.3046	5.21225
35	37	DH	00	44	31.0125	5.43891
63	72	AV	00	38	25.0743	6.66315
63	72	QV	00	27	16.0661	7.4411
63	72	TV	00	34	21.2667	7.62396
35	37	ND	00	17	8.64208	8.0831
46	53	LL	00	77	52.3057	11.6586
46	55	IN	00	16	6.47793	13.9967
69	92	QK	00	17	7.04446	14.0696
35	37	DQ	00	22	9.82575	15.0841
35	37	DT	00	112	77.3778	15.4915
63	72	HV	00	25	11.3299	16.4938
63	72	PL	00	251	194.269	16.5669
12	14	AR	00	24	7.67708	34.7056
46	53	IY	00	38	11.7163	58.9631
12	19	EI	00	29	6.46843	78.4846
12	19	SI	00	67	22.8143	85.5767
46	53	IL	00	242	122.398	116.869
35	37	DD	00	773	483.304	173.646
46	55	LR	00	178	68.1516	177.056
12	19	KI	00	50	9.26558	179.081
12	19	NI	00	60	11.1886	212.944
35	37	DE	00	274	112.996	229.408
63	72	TT	00	70	10.3782	342.524
46	55	IR	00	415	162.945	389.897
12	14	PR	00	155	24.2238	706.017
35	37	DN	01	1384	1908.04	-143.926
12	14	PK	01	169	299.429	-56.8136
12	19	SL	01	127	224.831	-42.5693
12	19	KL	01	37	91.3107	-32.3034
46	55	IK	01	1990	2251.33	-30.335
12	19	NL	01	55	110.262	-27.6966
63	72	TI	01	123	181.411	-18.8074
46	55	LK	01	828	941.618	-13.7094
46	53	IF	01	2150	2297.9	-9.51891
12	19	EL	01	43	63.7452	-6.75129
35	37	NN	01	20	34.1181	-5.84208
63	72	DI	01	0	5.54532	-5.54532
35	37	QN	01	1	5.79364	-3.96624
12	19	PL	01	251	283.408	-3.70581
12	19	QL	01	17	25.8426	-3.02571
12	19	RL	01	3	7.75279	-2.91366
12	14	AK	01	79	94.8958	-2.66268
63	72	NI	01	6	9.50626	-1.29324
12	19	DL	01	5	7.75279	-0.977437
63	72	PI	01	5594	5664.15	-0.868746
46	53	LF	01	953	981.983	-0.855427
12	19	AL	01	82	90.4492	-0.789278
46	53	VF	01	23	27.3559	-0.693598
69	92	QQ	01	225	237.695	-0.67799
63	72	SI	01	198	187.749	0.559736
35	37	GN	01	43	37.9805	0.66337
63	72	AI	01	227	213.891	0.803441
63	72	CI	01	118	106.945	1.14267
45	46	RM	01	136	108.184	7.15176
46	55	MR	10	56	420.952	-316.402
35	37	EE	10	84	250.124	-110.334
35	37	ED	10	767	1069.82	-85.7174
46	53	ML	10	166	314.789	-70.3268
12	19	TI	10	586	761.876	-40.6002
12	14	TR	10	512	651.807	-29.9873
46	53	MY	10	1	30.1325	-28.1657
63	72	LL	10	2	27.1161	-23.2636
63	72	LV	10	50	92.682	-19.656
63	72	LT	10	19	45.2288	-15.2105
63	72	LE	10	1	12.6048	-10.6841
46	55	MN	10	5	16.7351	-8.22897
35	37	ET	10	135	171.281	-7.68496
12	19	TP	10	36	56.6319	-7.51652
12	19	TM	10	4	13.2731	-6.47854
35	37	EQ	10	10	21.7499	-6.34764
12	19	TT	10	69	92.9117	-6.15389
63	72	LK	10	0	5.61388	-5.61388
12	19	TS	10	3	9.7336	-4.65824
12	19	TV	10	114	136.27	-3.63962
12	19	TQ	10	110	129.191	-2.8509
35	37	EH	10	56	68.6482	-2.33039
12	14	TT	10	3	6.19084	-1.6446
35	37	EP	10	5	8.15622	-1.22137
69	92	HK	10	243	260.674	-1.19826
35	37	ES	10	585	611.717	-1.16684
35	37	EA	10	52	46.8983	0.554981
63	72	LM	10	18	14.5114	0.838697
63	72	LR	10	14	8.68563	3.25164
35	37	EC	10	77	57.7732	6.39861
12	14	TK	11	8203	8056.93	2.64811
46	53	MF	11	6091	5909.82	5.55446
12	19	TL	11	7788	7508.15	10.4309
63	72	LI	11	894	790.604	13.5222
46	55	MK	11	6194	5816.09	24.5548
35	37	EN	11	4761	4223.56	68.3874

## Sheet: Tque00
12	14	KR	00	2	8.3479	-4.82706
12	14	NR	00	4	9.98766	-3.58964
12	14	SR	00	25	19.23	1.73132
12	14	AR	00	24	7.67708	34.7056
12	14	PR	00	155	24.2238	706.017
12	19	PV	00	3	5.14376	-0.89345
12	19	PI	00	35	28.7583	1.35471
12	19	AI	00	16	9.17817	5.07044
12	19	EI	00	29	6.46843	78.4846
12	19	SI	00	67	22.8143	85.5767
12	19	KI	00	50	9.26558	179.081
12	19	NI	00	60	11.1886	212.944
35	37	DC	00	8	26.0997	-12.5518
35	37	GS	00	3	5.50088	-1.13698
35	37	DA	00	17	21.1868	-0.827362
35	37	DS	00	306	276.349	3.18135
35	37	DH	00	44	31.0125	5.43891
35	37	ND	00	17	8.64208	8.0831
35	37	DQ	00	22	9.82575	15.0841
35	37	DT	00	112	77.3778	15.4915
35	37	DD	00	773	483.304	173.646
35	37	DE	00	274	112.996	229.408
45	46	RL	00	6	18.4354	-8.38816
45	46	RI	00	29	43.8599	-5.03461
46	53	LY	00	8	5.00686	1.78933
46	53	LL	00	77	52.3057	11.6586
46	53	IY	00	38	11.7163	58.9631
46	53	IL	00	242	122.398	116.869
46	55	IN	00	16	6.47793	13.9967
46	55	LR	00	178	68.1516	177.056
46	55	IR	00	415	162.945	389.897
63	72	AT	00	1	12.2363	-10.318
63	72	TL	00	0	6.22203	-6.22203
63	72	AL	00	1	7.33602	-5.47234
63	72	SL	00	1	6.4394	-4.59469
63	72	PT	00	291	324.034	-3.36772
63	72	CV	00	7	12.5371	-2.44553
63	72	HT	00	3	5.52897	-1.15676
63	72	SV	00	17	22.0097	-1.14026
63	72	PK	00	50	40.2197	2.37829
63	72	PE	00	112	90.3046	5.21225
63	72	AV	00	38	25.0743	6.66315
63	72	QV	00	27	16.0661	7.4411
63	72	TV	00	34	21.2667	7.62396
63	72	HV	00	25	11.3299	16.4938
63	72	PL	00	251	194.269	16.5669
63	72	TT	00	70	10.3782	342.524
69	92	QK	00	17	7.04446	14.0696

## Sheet: PapierProt
Supplentary table 1 : SDL and CM pairs in PR for untreated and treated sets.
	NT			T					NT			T
AAi;AAj	Nobs	Nex	x	Nobs	Nex	x		AAi;AAj	Nobs	Nex	x	Nobs	Nex	x
i=12;j=14								i=45;j=46
KR	6	22.7074	-12.2928	2	8.3479	-4.82706		RL				6	18.4354	-8.38816
RR	0	6.48784	-6.48784					RI				29	43.8599	-5.03461
IR	15	26.8462	-5.2273					i=61;j=72
VR	5	8.72503	-1.59035					EE	2	9.00788	-5.45193
NR	24	30.202	-1.27359	4	9.98766	-3.58964		EM	6	8.51863	-0.744662
SR	85	92.1721	-0.55807	25	19.23	1.73132		DV	13	7.85546	3.36917
ER	21	13.6468	3.96202					ET	37	26.8222	3.86203
AR	120	84.1182	15.3059	24	7.67708	34.7056		NT	10	5.12243	4.64441
PR	420	95.0804	1110.35	155	24.2238	706.017		EV	89	56.7813	18.2815
i=12;j=19								i=63;j=72
VI	1	5.66943	-3.84581					AT				1	12.2363	-10.318
II	10	17.3717	-3.1282					TL				0	6.22203	-6.22203
AQ	7	12.8176	-2.64044					AL				1	7.33602	-5.47234
AV	19	11.5557	4.79564					SL				1	6.4394	-4.59469
AI	76	55.0225	7.99769	16	9.17817	5.07044		PT				291	324.034	-3.36772
PV	24	12.9296	9.47855	3	5.14376	-0.89345		CV				7	12.5371	-2.44553
EI	24	8.64952	27.2428	29	6.46843	78.4846		HT				3	5.52897	-1.15676
SV	40	12.7464	58.2719					SV				17	22.0097	-1.14026
PQ	45	14.3414	65.5406					PK				50	40.2197	2.37829
ST	28	6.70286	67.6679					PE				112	90.3046	5.21225
PI	137	61.5642	92.433	35	28.7583	1.35471		AV				38	25.0743	6.66315
KI	60	14.9004	136.504	50	9.26558	179.081		QV				27	16.0661	7.4411
SQ	75	14.1383	261.995					TV				34	21.2667	7.62396
NI	101	19.2615	346.867	60	11.1886	212.944		HV				25	11.3299	16.4938
SI	241	60.692	535.672	67	22.8143	85.5767		PL				251	194.269	16.5669
i=35;j=37								TT				70	10.3782	342.524
DS	709	1029.79	-99.9274	306	276.349	3.18135
DC	8	87.9049	-72.633	8	26.0997	-12.5518
DA	45	68.5719	-8.10293	17	21.1868	-0.827362
DK	4	13.8956	-7.04706
DY	48	57.0929	-1.44817
DT	191	172.185	2.05598	112	77.3778	15.4915
DQ	46	25.9788	15.4299	22	9.82575	15.0841
DP	28	11.479	23.7777
DH	162	86.0924	66.9276	44	31.0125	5.43891
DE	475	212.059	326.031	274	112.996	229.408
DD	1277	737.072	395.514	773	483.304	173.646
GS				3	5.50088	-1.13698
ND				17	8.64208	8.0831
NT : non-treated patients set. T : treated patients set. I and j are the positions in the HIV protease of the co-variants pairs.
AAi and Aaj: the amino acids present are i and j positions.
Nobs: the number of sequences for which AAiAAj are observed.
Nex:the theoritical number of sequences for which AAi and AAj should be observed if this two AA at that specific position were not correlated.
x : is the dissimilarity coefficient calculated for the AAiAAj pairs (equation in Material and methods).
PR : Protease
