# Supplementary material for: Synthetic lethals in HIV: ways to avoid drug resistance: Running title: Preventing HIV resistance
Source: Biol Direct. 2015 Apr 17;10:17. doi: 10.1186/s13062-015-0044-y (PMC4399722; doi:10.1186/s13062-015-0044-y)
Supplement: Additional file 2: Table S2. — SDL and CM pairs in RT for untreated and treated sets. Observed/expected pairs and dissimilarity coefficient for each SDL and CM important pairs for RT. [file 13062_2015_44_MOESM2_ESM.xlsx]

## Sheet: rt.PROTpoint.NT.070513.10A.1101
69	70	CQ	00	0	4.54174e-05	-4.54174e-05
69	70	EE	00	0	4.54174e-05	-4.54174e-05
69	70	KE	00	0	4.54174e-05	-4.54174e-05
69	70	GE	00	0	4.54174e-05	-4.54174e-05
69	70	KQ	00	0	4.54174e-05	-4.54174e-05
69	70	CE	00	0	4.54174e-05	-4.54174e-05
69	70	EQ	00	0	4.54174e-05	-4.54174e-05
69	70	GQ	00	0	4.54174e-05	-4.54174e-05
68	69	LC	00	0	4.54442e-05	-4.54442e-05
68	69	CK	00	0	4.54442e-05	-4.54442e-05
68	69	IC	00	0	4.54442e-05	-4.54442e-05
68	69	LG	00	0	4.54442e-05	-4.54442e-05
68	69	LE	00	0	4.54442e-05	-4.54442e-05
68	69	CC	00	0	4.54442e-05	-4.54442e-05
68	69	LK	00	0	4.54442e-05	-4.54442e-05
68	69	CE	00	0	4.54442e-05	-4.54442e-05
68	69	CG	00	0	4.54442e-05	-4.54442e-05
68	69	IG	00	0	4.54442e-05	-4.54442e-05
68	69	IE	00	0	4.54442e-05	-4.54442e-05
68	69	IK	00	0	4.54442e-05	-4.54442e-05
67	70	RE	00	0	4.56558e-05	-4.56558e-05
67	70	RQ	00	0	4.56558e-05	-4.56558e-05
67	70	VE	00	0	4.56558e-05	-4.56558e-05
67	70	VQ	00	0	4.56558e-05	-4.56558e-05
67	69	VC	00	0	4.56892e-05	-4.56892e-05
67	69	RE	00	0	4.56892e-05	-4.56892e-05
67	69	SE	00	0	4.56892e-05	-4.56892e-05
67	69	VG	00	0	4.56892e-05	-4.56892e-05
67	69	VE	00	0	4.56892e-05	-4.56892e-05
67	69	RC	00	0	4.56892e-05	-4.56892e-05
67	69	VK	00	0	4.56892e-05	-4.56892e-05
67	69	RG	00	0	4.56892e-05	-4.56892e-05
67	69	SC	00	0	4.56892e-05	-4.56892e-05
67	69	RK	00	0	4.56892e-05	-4.56892e-05
67	69	SG	00	0	4.56892e-05	-4.56892e-05
67	69	SK	00	0	4.56892e-05	-4.56892e-05
102	104	VF	00	0	4.59664e-05	-4.59664e-05
102	104	PL	00	0	4.59664e-05	-4.59664e-05
102	104	VL	00	0	4.59664e-05	-4.59664e-05
102	104	LL	00	0	4.59664e-05	-4.59664e-05
102	104	VI	00	0	4.59664e-05	-4.59664e-05
102	104	LF	00	0	4.59664e-05	-4.59664e-05
102	104	LI	00	0	4.59664e-05	-4.59664e-05
102	104	PF	00	0	4.59664e-05	-4.59664e-05
102	104	PI	00	0	4.59664e-05	-4.59664e-05
39	48	G_	00	0	4.65875e-05	-4.65875e-05
39	48	Q_	00	0	4.65875e-05	-4.65875e-05
39	48	V_	00	0	4.65875e-05	-4.65875e-05
39	43	GA	00	0	4.70102e-05	-4.70102e-05
39	43	GS	00	0	4.70102e-05	-4.70102e-05
39	43	VG	00	0	4.70102e-05	-4.70102e-05
39	43	GM	00	0	4.70102e-05	-4.70102e-05
39	43	GG	00	0	4.70102e-05	-4.70102e-05
39	43	QA	00	0	4.70102e-05	-4.70102e-05
39	43	VM	00	0	4.70102e-05	-4.70102e-05
39	43	VA	00	0	4.70102e-05	-4.70102e-05
39	43	QS	00	0	4.70102e-05	-4.70102e-05
39	43	QG	00	0	4.70102e-05	-4.70102e-05
39	43	VS	00	0	4.70102e-05	-4.70102e-05
39	43	QM	00	0	4.70102e-05	-4.70102e-05
210	215	RR	00	0	4.7152e-05	-4.7152e-05
210	215	QR	00	0	4.7152e-05	-4.7152e-05
210	215	_R	00	0	4.7152e-05	-4.7152e-05
210	215	IR	00	0	4.7152e-05	-4.7152e-05
210	215	CR	00	0	4.7152e-05	-4.7152e-05
35	40	DL	00	0	5.63793e-05	-5.63793e-05
35	40	DF	00	0	5.63793e-05	-5.63793e-05
35	39	DG	00	0	5.64048e-05	-5.64048e-05
35	39	DV	00	0	5.64048e-05	-5.64048e-05
35	39	DQ	00	0	5.64048e-05	-5.64048e-05
4	6	QV	00	0	5.95806e-05	-5.95806e-05
4	6	VP	00	0	5.95806e-05	-5.95806e-05
4	6	QH	00	0	5.95806e-05	-5.95806e-05
4	6	VV	00	0	5.95806e-05	-5.95806e-05
4	6	VH	00	0	5.95806e-05	-5.95806e-05
4	6	QP	00	0	5.95806e-05	-5.95806e-05
245	248	YR	00	0	7.94723e-05	-7.94723e-05
245	248	YY	00	0	7.94723e-05	-7.94723e-05
245	248	CI	00	0	7.94723e-05	-7.94723e-05
245	248	WY	00	0	7.94723e-05	-7.94723e-05
245	248	WR	00	0	7.94723e-05	-7.94723e-05
245	248	YI	00	0	7.94723e-05	-7.94723e-05
245	248	CR	00	0	7.94723e-05	-7.94723e-05
245	248	WI	00	0	7.94723e-05	-7.94723e-05
245	248	CY	00	0	7.94723e-05	-7.94723e-05
248	250	RQ	00	0	7.94786e-05	-7.94786e-05
248	250	IV	00	0	7.94786e-05	-7.94786e-05
248	250	IP	00	0	7.94786e-05	-7.94786e-05
248	250	RV	00	0	7.94786e-05	-7.94786e-05
248	250	YP	00	0	7.94786e-05	-7.94786e-05
248	250	RP	00	0	7.94786e-05	-7.94786e-05
248	250	YQ	00	0	7.94786e-05	-7.94786e-05
248	250	YV	00	0	7.94786e-05	-7.94786e-05
248	250	IQ	00	0	7.94786e-05	-7.94786e-05
248	249	RE	00	0	8.12546e-05	-8.12546e-05
248	249	YL	00	0	8.12546e-05	-8.12546e-05
248	249	YE	00	0	8.12546e-05	-8.12546e-05
248	249	RL	00	0	8.12546e-05	-8.12546e-05
248	249	IL	00	0	8.12546e-05	-8.12546e-05
248	249	YM	00	0	8.12546e-05	-8.12546e-05
248	249	IM	00	0	8.12546e-05	-8.12546e-05
248	249	IE	00	0	8.12546e-05	-8.12546e-05
248	249	RM	00	0	8.12546e-05	-8.12546e-05
69	70	KI	00	0	9.08348e-05	-9.08348e-05
69	70	CT	00	0	9.08348e-05	-9.08348e-05
69	70	LQ	00	0	9.08348e-05	-9.08348e-05
69	70	LE	00	0	9.08348e-05	-9.08348e-05
69	70	HQ	00	0	9.08348e-05	-9.08348e-05
69	70	GS	00	0	9.08348e-05	-9.08348e-05
69	70	CI	00	0	9.08348e-05	-9.08348e-05
69	70	GI	00	0	9.08348e-05	-9.08348e-05
69	70	CS	00	0	9.08348e-05	-9.08348e-05
69	70	ES	00	0	9.08348e-05	-9.08348e-05
69	70	HE	00	0	9.08348e-05	-9.08348e-05
69	70	KS	00	0	9.08348e-05	-9.08348e-05
69	70	EI	00	0	9.08348e-05	-9.08348e-05
69	70	KT	00	0	9.08348e-05	-9.08348e-05
69	70	ET	00	0	9.08348e-05	-9.08348e-05
69	70	GT	00	0	9.08348e-05	-9.08348e-05
68	69	LL	00	0	9.08884e-05	-9.08884e-05
68	69	IH	00	0	9.08884e-05	-9.08884e-05
68	69	LH	00	0	9.08884e-05	-9.08884e-05
68	69	IL	00	0	9.08884e-05	-9.08884e-05
68	69	CL	00	0	9.08884e-05	-9.08884e-05
68	69	CH	00	0	9.08884e-05	-9.08884e-05
67	70	EE	00	0	9.13117e-05	-9.13117e-05
67	70	SQ	00	0	9.13117e-05	-9.13117e-05
67	70	HQ	00	0	9.13117e-05	-9.13117e-05
67	70	SE	00	0	9.13117e-05	-9.13117e-05
67	70	VI	00	0	9.13117e-05	-9.13117e-05
67	70	RT	00	0	9.13117e-05	-9.13117e-05
67	70	HE	00	0	9.13117e-05	-9.13117e-05
67	70	EQ	00	0	9.13117e-05	-9.13117e-05
67	70	VT	00	0	9.13117e-05	-9.13117e-05
67	70	RS	00	0	9.13117e-05	-9.13117e-05
67	70	VS	00	0	9.13117e-05	-9.13117e-05
67	70	RI	00	0	9.13117e-05	-9.13117e-05
67	69	SH	00	0	9.13784e-05	-9.13784e-05
67	69	EG	00	0	9.13784e-05	-9.13784e-05
67	69	EE	00	0	9.13784e-05	-9.13784e-05
67	69	EK	00	0	9.13784e-05	-9.13784e-05
67	69	RH	00	0	9.13784e-05	-9.13784e-05
67	69	VH	00	0	9.13784e-05	-9.13784e-05
67	69	VL	00	0	9.13784e-05	-9.13784e-05
67	69	RL	00	0	9.13784e-05	-9.13784e-05
67	69	HE	00	0	9.13784e-05	-9.13784e-05
67	69	HG	00	0	9.13784e-05	-9.13784e-05
67	69	EC	00	0	9.13784e-05	-9.13784e-05
67	69	HK	00	0	9.13784e-05	-9.13784e-05
67	69	SL	00	0	9.13784e-05	-9.13784e-05
67	69	HC	00	0	9.13784e-05	-9.13784e-05
102	104	GL	00	0	9.19329e-05	-9.19329e-05
102	104	GI	00	0	9.19329e-05	-9.19329e-05
102	104	GF	00	0	9.19329e-05	-9.19329e-05
83	86	SH	00	0	9.27515e-05	-9.27515e-05
83	86	TH	00	0	9.27515e-05	-9.27515e-05
39	48	VF	00	0	9.31749e-05	-9.31749e-05
39	48	QF	00	0	9.31749e-05	-9.31749e-05
39	48	QP	00	0	9.31749e-05	-9.31749e-05
39	48	GP	00	0	9.31749e-05	-9.31749e-05
39	48	VP	00	0	9.31749e-05	-9.31749e-05
39	48	GF	00	0	9.31749e-05	-9.31749e-05
210	215	GR	00	0	9.4304e-05	-9.4304e-05
210	215	ER	00	0	9.4304e-05	-9.4304e-05
32	36	LR	00	0	0.000110448	-0.000110448
32	36	LV	00	0	0.000110448	-0.000110448
32	36	_V	00	0	0.000110448	-0.000110448
32	36	HV	00	0	0.000110448	-0.000110448
32	36	_R	00	0	0.000110448	-0.000110448
32	36	HR	00	1	0.000110448	9052
35	40	GL	00	0	0.000112759	-0.000112759
35	40	GF	00	0	0.000112759	-0.000112759
35	39	GV	00	0	0.00011281	-0.00011281
35	39	GG	00	0	0.00011281	-0.00011281
35	39	GQ	00	0	0.00011281	-0.00011281
243	245	NY	00	0	0.000117509	-0.000117509
243	245	NC	00	0	0.000117509	-0.000117509
243	245	NW	00	0	0.000117509	-0.000117509
4	6	RP	00	0	0.000119161	-0.000119161
4	6	VQ	00	0	0.000119161	-0.000119161
4	6	QQ	00	0	0.000119161	-0.000119161
4	6	RH	00	0	0.000119161	-0.000119161
4	6	VT	00	0	0.000119161	-0.000119161
4	6	RV	00	0	0.000119161	-0.000119161
4	6	QT	00	0	0.000119161	-0.000119161
194	195	HQ	00	0	0.000135227	-0.000135227
194	195	MR	00	0	0.000135227	-0.000135227
194	195	HR	00	0	0.000135227	-0.000135227
194	195	MQ	00	0	0.000135227	-0.000135227
194	195	VQ	00	0	0.000135227	-0.000135227
194	195	VR	00	1	0.000135227	7393
69	70	PQ	00	0	0.000136252	-0.000136252
69	70	PE	00	0	0.000136252	-0.000136252
68	69	KK	00	0	0.000136333	-0.000136333
68	69	KE	00	0	0.000136333	-0.000136333
68	69	IP	00	0	0.000136333	-0.000136333
68	69	KC	00	0	0.000136333	-0.000136333
68	69	LP	00	1	0.000136333	7333
68	69	CP	00	0	0.000136333	-0.000136333
68	69	KG	00	0	0.000136333	-0.000136333
67	70	AE	00	0	0.000136968	-0.000136968
67	70	AQ	00	0	0.000136968	-0.000136968
67	69	AC	00	0	0.000137068	-0.000137068
67	69	AE	00	0	0.000137068	-0.000137068
67	69	RP	00	0	0.000137068	-0.000137068
67	69	VP	00	0	0.000137068	-0.000137068
67	69	AG	00	0	0.000137068	-0.000137068
67	69	AK	00	0	0.000137068	-0.000137068
67	69	SP	00	0	0.000137068	-0.000137068
102	104	LS	00	0	0.000137899	-0.000137899
102	104	LE	00	0	0.000137899	-0.000137899
102	104	VE	00	0	0.000137899	-0.000137899
102	104	PS	00	0	0.000137899	-0.000137899
102	104	VS	00	0	0.000137899	-0.000137899
102	104	PE	00	0	0.000137899	-0.000137899
39	48	VQ	00	0	0.000139762	-0.000139762
39	48	QQ	00	0	0.000139762	-0.000139762
39	48	GQ	00	0	0.000139762	-0.000139762
39	43	QT	00	0	0.00014103	-0.00014103
39	43	VT	00	0	0.00014103	-0.00014103
39	43	GT	00	0	0.00014103	-0.00014103
194	200	MP	00	0	0.000142844	-0.000142844
194	200	VP	00	0	0.000142844	-0.000142844
194	200	TP	00	0	0.000142844	-0.000142844
194	200	HP	00	0	0.000142844	-0.000142844
200	203	PA	00	0	0.000143328	-0.000143328
245	248	YA	00	0	0.000158945	-0.000158945
245	248	PR	00	0	0.000158945	-0.000158945
245	248	WS	00	0	0.000158945	-0.000158945
245	248	CA	00	0	0.000158945	-0.000158945
245	248	CS	00	0	0.000158945	-0.000158945
245	248	WA	00	0	0.000158945	-0.000158945
245	248	PY	00	0	0.000158945	-0.000158945
245	248	YS	00	0	0.000158945	-0.000158945
245	248	PI	00	0	0.000158945	-0.000158945
248	250	SV	00	0	0.000158957	-0.000158957
248	250	YH	00	0	0.000158957	-0.000158957
248	250	RH	00	0	0.000158957	-0.000158957
248	250	YY	00	0	0.000158957	-0.000158957
248	250	RY	00	0	0.000158957	-0.000158957
248	250	IY	00	0	0.000158957	-0.000158957
248	250	SQ	00	0	0.000158957	-0.000158957
248	250	IH	00	0	0.000158957	-0.000158957
248	250	YK	00	0	0.000158957	-0.000158957
248	250	AP	00	0	0.000158957	-0.000158957
248	250	AQ	00	0	0.000158957	-0.000158957
248	250	RK	00	0	0.000158957	-0.000158957
248	250	SP	00	0	0.000158957	-0.000158957
248	250	AV	00	0	0.000158957	-0.000158957
248	250	IK	00	0	0.000158957	-0.000158957
248	249	AM	00	0	0.000162509	-0.000162509
248	249	AE	00	0	0.000162509	-0.000162509
248	249	SE	00	0	0.000162509	-0.000162509
248	249	AL	00	0	0.000162509	-0.000162509
248	249	SM	00	0	0.000162509	-0.000162509
248	249	SL	00	0	0.000162509	-0.000162509
35	40	DG	00	0	0.000169138	-0.000169138
35	40	DQ	00	0	0.000169138	-0.000169138
69	70	LS	00	0	0.00018167	-0.00018167
69	70	HS	00	0	0.00018167	-0.00018167
69	70	HT	00	0	0.00018167	-0.00018167
69	70	HI	00	0	0.00018167	-0.00018167
69	70	LI	00	0	0.00018167	-0.00018167
69	70	LT	00	0	0.00018167	-0.00018167
68	69	RE	00	0	0.000181777	-0.000181777
68	69	RC	00	0	0.000181777	-0.000181777
68	69	RG	00	0	0.000181777	-0.000181777
68	69	RK	00	0	0.000181777	-0.000181777
67	70	HS	00	0	0.000182623	-0.000182623
67	70	HT	00	0	0.000182623	-0.000182623
67	70	SS	00	0	0.000182623	-0.000182623
67	70	ES	00	0	0.000182623	-0.000182623
67	70	ST	00	0	0.000182623	-0.000182623
67	70	EI	00	0	0.000182623	-0.000182623
67	70	SI	00	0	0.000182623	-0.000182623
67	70	ET	00	0	0.000182623	-0.000182623
67	70	HI	00	0	0.000182623	-0.000182623
67	69	EL	00	0	0.000182757	-0.000182757
67	69	HL	00	0	0.000182757	-0.000182757
67	69	HH	00	0	0.000182757	-0.000182757
67	69	EH	00	0	0.000182757	-0.000182757
102	104	LA	00	0	0.000183866	-0.000183866
102	104	HL	00	0	0.000183866	-0.000183866
102	104	PA	00	0	0.000183866	-0.000183866
102	104	VA	00	0	0.000183866	-0.000183866
102	104	HI	00	0	0.000183866	-0.000183866
102	104	HF	00	0	0.000183866	-0.000183866
83	86	TS	00	0	0.000185503	-0.000185503
83	86	SS	00	0	0.000185503	-0.000185503
39	48	GL	00	0	0.00018635	-0.00018635
39	48	QL	00	0	0.00018635	-0.00018635
39	48	VL	00	1	0.00018635	5364.25
210	215	QP	00	0	0.000188608	-0.000188608
210	215	IP	00	0	0.000188608	-0.000188608
210	215	RP	00	0	0.000188608	-0.000188608
210	215	CP	00	0	0.000188608	-0.000188608
210	215	VR	00	0	0.000188608	-0.000188608
210	215	_P	00	0	0.000188608	-0.000188608
194	200	TQ	00	0	0.000190458	-0.000190458
194	200	HQ	00	0	0.000190458	-0.000190458
194	200	MQ	00	0	0.000190458	-0.000190458
194	200	VQ	00	0	0.000190458	-0.000190458
200	203	QA	00	0	0.000191104	-0.000191104
296	297	KL	00	0	0.000197083	-0.000197083
296	297	AL	00	0	0.000197083	-0.000197083
296	297	KS	00	0	0.000197083	-0.000197083
296	297	AS	00	0	0.000197083	-0.000197083
277	298	SQ	00	0	0.000207555	-0.000207555
32	36	IV	00	0	0.000220897	-0.000220897
32	36	DV	00	0	0.000220897	-0.000220897
32	36	IR	00	0	0.000220897	-0.000220897
32	36	DR	00	0	0.000220897	-0.000220897
35	40	DK	00	0	0.000225517	-0.000225517
35	40	SF	00	0	0.000225517	-0.000225517
35	40	SL	00	0	0.000225517	-0.000225517
35	39	SV	00	0	0.000225619	-0.000225619
35	39	SQ	00	0	0.000225619	-0.000225619
35	39	SG	00	0	0.000225619	-0.000225619
69	70	EN	00	0	0.000227087	-0.000227087
69	70	GN	00	0	0.000227087	-0.000227087
69	70	KN	00	0	0.000227087	-0.000227087
69	70	CN	00	0	0.000227087	-0.000227087
69	70	IE	00	0	0.000227087	-0.000227087
69	70	IQ	00	0	0.000227087	-0.000227087
68	69	CI	00	0	0.000227221	-0.000227221
68	69	LI	00	0	0.000227221	-0.000227221
68	69	II	00	0	0.000227221	-0.000227221
67	70	VN	00	0	0.000228279	-0.000228279
67	70	RN	00	0	0.000228279	-0.000228279
67	69	VI	00	0	0.000228446	-0.000228446
67	69	SI	00	0	0.000228446	-0.000228446
67	69	RI	00	0	0.000228446	-0.000228446
102	104	SF	00	0	0.000229832	-0.000229832
102	104	SI	00	0	0.000229832	-0.000229832
102	104	SL	00	0	0.000229832	-0.000229832
83	86	TG	00	0	0.000231879	-0.000231879
83	86	SG	00	0	0.000231879	-0.000231879
312	313	GV	00	0	0.000232748	-0.000232748
312	313	GK	00	0	0.000232748	-0.000232748
243	245	NP	00	0	0.000235018	-0.000235018
4	6	RQ	00	0	0.000238322	-0.000238322
4	6	VR	00	0	0.000238322	-0.000238322
4	6	QS	00	0	0.000238322	-0.000238322
4	6	VS	00	0	0.000238322	-0.000238322
4	6	QR	00	0	0.000238322	-0.000238322
4	6	RT	00	0	0.000238322	-0.000238322
194	195	RQ	00	0	0.000270453	-0.000270453
194	195	RR	00	0	0.000270453	-0.000270453
194	195	TQ	00	0	0.000270453	-0.000270453
194	195	TR	00	0	0.000270453	-0.000270453
69	70	PT	00	0	0.000272504	-0.000272504
69	70	PS	00	0	0.000272504	-0.000272504
69	70	PI	00	0	0.000272504	-0.000272504
68	69	TK	00	0	0.000272665	-0.000272665
68	69	KL	00	0	0.000272665	-0.000272665
68	69	TE	00	0	0.000272665	-0.000272665
68	69	KH	00	0	0.000272665	-0.000272665
68	69	TG	00	0	0.000272665	-0.000272665
68	69	TC	00	0	0.000272665	-0.000272665
67	70	AT	00	0	0.000273935	-0.000273935
67	70	AI	00	0	0.000273935	-0.000273935
67	70	AS	00	0	0.000273935	-0.000273935
67	69	EP	00	0	0.000274135	-0.000274135
67	69	AH	00	0	0.000274135	-0.000274135
67	69	AL	00	0	0.000274135	-0.000274135
67	69	HP	00	0	0.000274135	-0.000274135
102	104	PT	00	0	0.000275799	-0.000275799
102	104	GS	00	0	0.000275799	-0.000275799
102	104	GE	00	0	0.000275799	-0.000275799
102	104	VT	00	0	0.000275799	-0.000275799
102	104	LT	00	0	0.000275799	-0.000275799
83	86	GH	00	0	0.000278254	-0.000278254
39	48	GA	00	0	0.000279525	-0.000279525
39	48	QA	00	0	0.000279525	-0.000279525
39	48	VA	00	0	0.000279525	-0.000279525
35	40	QL	00	0	0.000281897	-0.000281897
35	40	QF	00	0	0.000281897	-0.000281897
35	39	QV	00	0	0.000282024	-0.000282024
35	39	QQ	00	0	0.000282024	-0.000282024
35	39	QG	00	0	0.000282024	-0.000282024
194	200	RP	00	0	0.000285687	-0.000285687
243	245	LC	00	0	0.000293772	-0.000293772
243	245	LW	00	0	0.000293772	-0.000293772
243	245	LY	00	0	0.000293772	-0.000293772
296	297	AM	00	0	0.000295625	-0.000295625
296	297	KM	00	0	0.000295625	-0.000295625
245	248	YH	00	0	0.000317889	-0.000317889
245	248	WH	00	0	0.000317889	-0.000317889
245	248	GI	00	0	0.000317889	-0.000317889
245	248	PS	00	0	0.000317889	-0.000317889
245	248	PA	00	0	0.000317889	-0.000317889
245	248	GR	00	0	0.000317889	-0.000317889
245	248	CH	00	0	0.000317889	-0.000317889
245	248	GY	00	0	0.000317889	-0.000317889
248	250	AY	00	0	0.000317914	-0.000317914
248	250	SH	00	0	0.000317914	-0.000317914
248	250	AH	00	0	0.000317914	-0.000317914
248	250	HQ	00	0	0.000317914	-0.000317914
248	250	HV	00	0	0.000317914	-0.000317914
248	250	AK	00	0	0.000317914	-0.000317914
248	250	SK	00	0	0.000317914	-0.000317914
248	250	SY	00	0	0.000317914	-0.000317914
248	250	HP	00	0	0.000317914	-0.000317914
102	104	NI	00	0	0.000321765	-0.000321765
102	104	NL	00	0	0.000321765	-0.000321765
102	104	NF	00	1	0.000321765	3105.86
248	249	HL	00	0	0.000325018	-0.000325018
248	249	HE	00	0	0.000325018	-0.000325018
248	249	HM	00	0	0.000325018	-0.000325018
39	44	GK	00	0	0.000326584	-0.000326584
39	44	VK	00	1	0.000326584	3060
39	44	QK	00	0	0.000326584	-0.000326584
210	215	YR	00	0	0.000330064	-0.000330064
32	36	_G	00	0	0.000331345	-0.000331345
32	36	LG	00	0	0.000331345	-0.000331345
32	36	HG	00	0	0.000331345	-0.000331345
35	40	GG	00	0	0.000338276	-0.000338276
35	40	GQ	00	0	0.000338276	-0.000338276
312	313	GR	00	0	0.000349121	-0.000349121
4	6	QG	00	0	0.000357483	-0.000357483
4	6	VG	00	0	0.000357483	-0.000357483
4	6	VN	00	0	0.000357483	-0.000357483
4	6	QN	00	0	0.000357483	-0.000357483
43	44	GK	00	0	0.00036227	-0.00036227
43	44	MK	00	0	0.00036227	-0.00036227
43	44	AK	00	0	0.00036227	-0.00036227
43	44	SK	00	0	0.00036227	-0.00036227
68	69	RH	00	0	0.000363554	-0.000363554
68	69	RL	00	0	0.000363554	-0.000363554
102	104	GA	00	0	0.000367732	-0.000367732
210	215	EP	00	0	0.000377216	-0.000377216
210	215	IN	00	0	0.000377216	-0.000377216
210	215	GP	00	0	0.000377216	-0.000377216
210	215	QN	00	0	0.000377216	-0.000377216
210	215	_N	00	0	0.000377216	-0.000377216
210	215	CN	00	0	0.000377216	-0.000377216
210	215	RN	00	0	0.000377216	-0.000377216
194	200	RQ	00	0	0.000380916	-0.000380916
296	297	QL	00	0	0.000394166	-0.000394166
296	297	QS	00	0	0.000394166	-0.000394166
245	248	YT	00	0	0.000397362	-0.000397362
245	248	CT	00	0	0.000397362	-0.000397362
245	248	WT	00	0	0.000397362	-0.000397362
248	250	YA	00	0	0.000397393	-0.000397393
248	250	RA	00	0	0.000397393	-0.000397393
248	250	YG	00	0	0.000397393	-0.000397393
248	250	RG	00	0	0.000397393	-0.000397393
248	250	IG	00	0	0.000397393	-0.000397393
248	250	IA	00	0	0.000397393	-0.000397393
194	195	IR	00	0	0.00040568	-0.00040568
194	195	IQ	00	0	0.00040568	-0.00040568
68	69	KP	00	0	0.000408998	-0.000408998
67	69	AP	00	1	0.000411203	2429.89
277	298	GQ	00	0	0.00041511	-0.00041511
4	6	HV	00	0	0.000417064	-0.000417064
4	6	HH	00	0	0.000417064	-0.000417064
4	6	HP	00	0	0.000417064	-0.000417064
210	215	IV	00	0	0.000424368	-0.000424368
210	215	RV	00	0	0.000424368	-0.000424368
210	215	_V	00	0	0.000424368	-0.000424368
210	215	QV	00	0	0.000424368	-0.000424368
210	215	CV	00	0	0.000424368	-0.000424368
194	200	IP	00	0	0.000428531	-0.000428531
32	36	LQ	00	0	0.000441794	-0.000441794
32	36	HQ	00	0	0.000441794	-0.000441794
32	36	TV	00	0	0.000441794	-0.000441794
32	36	TR	00	0	0.000441794	-0.000441794
32	36	_Q	00	0	0.000441794	-0.000441794
35	40	GK	00	0	0.000451035	-0.000451035
69	70	IT	00	0	0.000454174	-0.000454174
69	70	HN	00	0	0.000454174	-0.000454174
69	70	IS	00	0	0.000454174	-0.000454174
69	70	LN	00	0	0.000454174	-0.000454174
69	70	II	00	0	0.000454174	-0.000454174
67	70	EN	00	0	0.000456558	-0.000456558
67	70	SN	00	0	0.000456558	-0.000456558
67	70	HN	00	0	0.000456558	-0.000456558
67	69	EI	00	0	0.000456892	-0.000456892
67	69	HI	00	0	0.000456892	-0.000456892
312	313	IV	00	0	0.000465495	-0.000465495
312	313	GE	00	0	0.000465495	-0.000465495
312	313	IK	00	0	0.000465495	-0.000465495
243	245	QW	00	0	0.000470035	-0.000470035
243	245	QY	00	0	0.000470035	-0.000470035
243	245	QC	00	0	0.000470035	-0.000470035
210	215	CI	00	0	0.00047152	-0.00047152
210	215	_I	00	0	0.00047152	-0.00047152
210	215	RI	00	0	0.00047152	-0.00047152
210	215	QI	00	0	0.00047152	-0.00047152
210	215	II	00	0	0.00047152	-0.00047152
291	292	KK	00	0	0.000475195	-0.000475195
291	292	KE	00	0	0.000475195	-0.000475195
291	292	QD	00	0	0.000475195	-0.000475195
291	292	KD	00	0	0.000475195	-0.000475195
291	292	QE	00	0	0.000475195	-0.000475195
291	292	QK	00	0	0.000475195	-0.000475195
4	6	RR	00	0	0.000476644	-0.000476644
4	6	RS	00	0	0.000476644	-0.000476644
245	248	DI	00	0	0.000476834	-0.000476834
245	248	DY	00	0	0.000476834	-0.000476834
245	248	DR	00	0	0.000476834	-0.000476834
248	250	IS	00	0	0.000476872	-0.000476872
248	250	RS	00	0	0.000476872	-0.000476872
248	250	YS	00	0	0.000476872	-0.000476872
248	249	YT	00	0	0.000487527	-0.000487527
248	249	IT	00	0	0.000487527	-0.000487527
248	249	RT	00	0	0.000487527	-0.000487527
194	195	MV	00	0	0.000495831	-0.000495831
194	195	HV	00	0	0.000495831	-0.000495831
194	195	VV	00	0	0.000495831	-0.000495831
32	36	_I	00	0	0.000497018	-0.000497018
32	36	HI	00	0	0.000497018	-0.000497018
32	36	LI	00	0	0.000497018	-0.000497018
277	298	SK	00	0	0.000518888	-0.000518888
68	69	TH	00	0	0.000545331	-0.000545331
68	69	RP	00	1	0.000545331	1831.75
68	69	TL	00	0	0.000545331	-0.000545331
102	104	HS	00	0	0.000551597	-0.000551597
102	104	HE	00	0	0.000551597	-0.000551597
102	104	GT	00	0	0.000551597	-0.000551597
245	248	HR	00	0	0.000556306	-0.000556306
245	248	HY	00	0	0.000556306	-0.000556306
245	248	HI	00	0	0.000556306	-0.000556306
248	250	YT	00	0	0.00055635	-0.00055635
248	250	IT	00	0	0.00055635	-0.00055635
248	250	TQ	00	0	0.00055635	-0.00055635
248	250	TV	00	0	0.00055635	-0.00055635
248	250	RT	00	0	0.00055635	-0.00055635
248	250	TP	00	0	0.00055635	-0.00055635
83	86	GS	00	0	0.000556509	-0.000556509
248	249	TM	00	0	0.000568782	-0.000568782
248	249	TE	00	0	0.000568782	-0.000568782
248	249	IN	00	0	0.000568782	-0.000568782
248	249	YN	00	0	0.000568782	-0.000568782
248	249	TL	00	0	0.000568782	-0.000568782
248	249	RN	00	0	0.000568782	-0.000568782
194	200	HD	00	0	0.000571374	-0.000571374
194	200	VD	00	0	0.000571374	-0.000571374
194	200	MD	00	0	0.000571374	-0.000571374
194	200	IQ	00	0	0.000571374	-0.000571374
194	200	TD	00	0	0.000571374	-0.000571374
200	203	DA	00	0	0.000573312	-0.000573312
243	245	NG	00	0	0.000587544	-0.000587544
243	245	LP	00	0	0.000587544	-0.000587544
296	297	QM	00	0	0.00059125	-0.00059125
35	40	_F	00	0	0.000620173	-0.000620173
35	40	_L	00	0	0.000620173	-0.000620173
35	39	_G	00	0	0.000620452	-0.000620452
35	39	_V	00	0	0.000620452	-0.000620452
35	39	_Q	00	0	0.000620452	-0.000620452
35	39	DR	00	0	0.000620452	-0.000620452
43	44	MG	00	0	0.000633972	-0.000633972
43	44	GG	00	0	0.000633972	-0.000633972
43	44	AG	00	0	0.000633972	-0.000633972
43	44	SG	00	0	0.000633972	-0.000633972
245	248	GA	00	0	0.000635778	-0.000635778
245	248	PH	00	0	0.000635778	-0.000635778
245	248	GS	00	0	0.000635778	-0.000635778
248	250	HH	00	0	0.000635829	-0.000635829
248	250	HY	00	0	0.000635829	-0.000635829
248	250	HK	00	0	0.000635829	-0.000635829
243	245	AC	00	0	0.000646298	-0.000646298
243	245	AY	00	0	0.000646298	-0.000646298
243	245	AW	00	0	0.000646298	-0.000646298
39	44	VG	00	0	0.000653168	-0.000653168
39	44	GG	00	0	0.000653168	-0.000653168
39	44	QG	00	0	0.000653168	-0.000653168
4	6	LP	00	0	0.000655386	-0.000655386
4	6	LV	00	0	0.000655386	-0.000655386
4	6	LH	00	0	0.000655386	-0.000655386
32	36	DG	00	0	0.000662691	-0.000662691
32	36	IG	00	0	0.000662691	-0.000662691
200	203	GA	00	0	0.000668864	-0.000668864
35	40	SQ	00	0	0.000676552	-0.000676552
35	40	SG	00	0	0.000676552	-0.000676552
461	464	TK	00	0	0.000678887	-0.000678887
490	529	RQ	00	0	0.000680272	-0.000680272
490	529	SQ	00	0	0.000680272	-0.000680272
490	529	QQ	00	0	0.000680272	-0.000680272
490	529	AG	00	0	0.000680272	-0.000680272
490	529	AQ	00	0	0.000680272	-0.000680272
490	529	RG	00	0	0.000680272	-0.000680272
490	529	QG	00	0	0.000680272	-0.000680272
490	529	SG	00	0	0.000680272	-0.000680272
69	70	PN	00	0	0.000681261	-0.000681261
68	69	KI	00	0	0.000681663	-0.000681663
67	70	AN	00	0	0.000684838	-0.000684838
67	69	AI	00	1	0.000685338	1457.13
399	400	AE	00	0	0.000685401	-0.000685401
399	400	QE	00	0	0.000685401	-0.000685401
102	104	SE	00	0	0.000689497	-0.000689497
102	104	SS	00	0	0.000689497	-0.000689497
296	297	AN	00	0	0.000689791	-0.000689791
296	297	KN	00	0	0.000689791	-0.000689791
83	86	GG	00	0	0.000695636	-0.000695636
514	516	KV	00	0	0.000697837	-0.000697837
312	313	SV	00	0	0.000698243	-0.000698243
312	313	IR	00	0	0.000698243	-0.000698243
312	313	SK	00	0	0.000698243	-0.000698243
491	529	EG	00	0	0.000698324	-0.000698324
491	529	MG	00	0	0.000698324	-0.000698324
491	529	KQ	00	0	0.000698324	-0.000698324
491	529	MQ	00	0	0.000698324	-0.000698324
491	529	EQ	00	0	0.000698324	-0.000698324
491	529	KG	00	0	0.000698324	-0.000698324
39	44	GA	00	0	0.000699823	-0.000699823
39	44	QA	00	0	0.000699823	-0.000699823
39	44	VA	00	0	0.000699823	-0.000699823
39	43	RA	00	0	0.000705152	-0.000705152
39	43	RG	00	0	0.000705152	-0.000705152
39	43	RS	00	0	0.000705152	-0.000705152
39	43	RM	00	0	0.000705152	-0.000705152
435	436	DK	00	0	0.000706215	-0.000706215
491	527	EG	00	0	0.000713776	-0.000713776
491	527	MG	00	0	0.000713776	-0.000713776
491	527	MM	00	0	0.000713776	-0.000713776
491	527	KM	00	0	0.000713776	-0.000713776
491	527	EM	00	0	0.000713776	-0.000713776
491	527	KG	00	0	0.000713776	-0.000713776
194	200	MG	00	0	0.000714218	-0.000714218
194	200	VG	00	0	0.000714218	-0.000714218
194	200	TG	00	0	0.000714218	-0.000714218
194	200	HG	00	0	0.000714218	-0.000714218
4	6	RG	00	0	0.000714967	-0.000714967
4	6	RN	00	0	0.000714967	-0.000714967
245	248	SR	00	0	0.000715251	-0.000715251
245	248	SI	00	0	0.000715251	-0.000715251
245	248	SY	00	0	0.000715251	-0.000715251
43	44	MA	00	0	0.000724539	-0.000724539
43	44	SA	00	0	0.000724539	-0.000724539
43	44	AA	00	0	0.000724539	-0.000724539
43	44	GA	00	0	0.000724539	-0.000724539
35	40	DA	00	0	0.000732931	-0.000732931
102	104	HA	00	0	0.000735463	-0.000735463
39	48	P_	00	0	0.000745399	-0.000745399
39	48	R_	00	0	0.000745399	-0.000745399
39	43	PG	00	0	0.000752162	-0.000752162
39	43	PS	00	0	0.000752162	-0.000752162
39	43	PA	00	0	0.000752162	-0.000752162
39	43	PM	00	0	0.000752162	-0.000752162
210	215	EN	00	0	0.000754432	-0.000754432
210	215	CA	00	0	0.000754432	-0.000754432
210	215	RA	00	0	0.000754432	-0.000754432
210	215	QA	00	0	0.000754432	-0.000754432
210	215	VP	00	0	0.000754432	-0.000754432
210	215	_A	00	0	0.000754432	-0.000754432
210	215	GN	00	0	0.000754432	-0.000754432
210	215	IA	00	0	0.000754432	-0.000754432
245	248	PT	00	0	0.000794723	-0.000794723
248	250	SA	00	0	0.000794786	-0.000794786
248	250	AA	00	0	0.000794786	-0.000794786
248	250	AG	00	0	0.000794786	-0.000794786
248	250	SG	00	0	0.000794786	-0.000794786
194	200	VL	00	0	0.000809447	-0.000809447
194	200	HL	00	0	0.000809447	-0.000809447
194	200	ML	00	0	0.000809447	-0.000809447
194	200	TL	00	0	0.000809447	-0.000809447
194	195	MP	00	0	0.000811359	-0.000811359
194	195	VP	00	0	0.000811359	-0.000811359
194	195	HP	00	0	0.000811359	-0.000811359
200	203	LA	00	0	0.000812192	-0.000812192
68	69	TP	00	0	0.000817996	-0.000817996
243	245	NH	00	0	0.000822562	-0.000822562
4	6	HT	00	0	0.000834128	-0.000834128
4	6	HQ	00	0	0.000834128	-0.000834128
35	40	QQ	00	0	0.00084569	-0.00084569
35	40	QG	00	0	0.00084569	-0.00084569
35	39	DP	00	1	0.000846071	1179.93
210	215	GV	00	0	0.000848736	-0.000848736
210	215	EV	00	0	0.000848736	-0.000848736
194	200	NP	00	0	0.000857061	-0.000857061
102	104	LQ	00	0	0.000873362	-0.000873362
102	104	PQ	00	0	0.000873362	-0.000873362
102	104	VQ	00	0	0.000873362	-0.000873362
32	36	AR	00	0	0.000883587	-0.000883587
32	36	DQ	00	0	0.000883587	-0.000883587
32	36	IQ	00	0	0.000883587	-0.000883587
32	36	AV	00	0	0.000883587	-0.000883587
194	195	MK	00	0	0.00090151	-0.00090151
194	195	VK	00	0	0.00090151	-0.00090151
194	195	HK	00	0	0.00090151	-0.00090151
35	40	SK	00	0	0.000902069	-0.000902069
360	514	IK	00	0	0.000904977	-0.000904977
68	69	RI	00	0	0.000908884	-0.000908884
102	104	SA	00	0	0.000919329	-0.000919329
312	313	HV	00	0	0.00093099	-0.00093099
312	313	HK	00	0	0.00093099	-0.00093099
312	313	IE	00	0	0.00093099	-0.00093099
243	245	QP	00	0	0.000940071	-0.000940071
210	215	GI	00	0	0.00094304	-0.00094304
210	215	EI	00	0	0.00094304	-0.00094304
194	195	MM	00	0	0.000946586	-0.000946586
194	195	NR	00	0	0.000946586	-0.000946586
194	195	NQ	00	0	0.000946586	-0.000946586
194	195	AR	00	0	0.000946586	-0.000946586
194	195	AQ	00	0	0.000946586	-0.000946586
194	195	VM	00	0	0.000946586	-0.000946586
194	195	HM	00	0	0.000946586	-0.000946586
291	292	AE	00	0	0.00095039	-0.00095039
291	292	AD	00	0	0.00095039	-0.00095039
291	292	QT	00	0	0.00095039	-0.00095039
291	292	KT	00	0	0.00095039	-0.00095039
291	292	AK	00	0	0.00095039	-0.00095039
291	292	QG	00	0	0.00095039	-0.00095039
291	292	KG	00	1	0.00095039	1050.2
245	248	DS	00	0	0.000953668	-0.000953668
245	248	DA	00	0	0.000953668	-0.000953668
248	250	SS	00	0	0.000953743	-0.000953743
248	250	AS	00	0	0.000953743	-0.000953743
102	104	EL	00	0	0.000965295	-0.000965295
102	104	NE	00	0	0.000965295	-0.000965295
102	104	EF	00	0	0.000965295	-0.000965295
102	104	NS	00	0	0.000965295	-0.000965295
102	104	EI	00	0	0.000965295	-0.000965295
248	249	AT	00	0	0.000975055	-0.000975055
248	249	ST	00	0	0.000975055	-0.000975055
296	297	KI	00	0	0.000985416	-0.000985416
296	297	AI	00	0	0.000985416	-0.000985416
194	195	RV	00	0	0.000991661	-0.000991661
194	195	TV	00	0	0.000991661	-0.000991661
32	36	DI	00	1	0.000994036	1004
32	36	II	00	0	0.000994036	-0.000994036
335	356	AG	00	0	0.000994036	-0.000994036
194	200	MN	00	0	0.000999905	-0.000999905
194	200	TN	00	0	0.000999905	-0.000999905
194	200	VN	00	0	0.000999905	-0.000999905
194	200	HN	00	0	0.000999905	-0.000999905
194	200	AP	00	0	0.000999905	-0.000999905
200	203	NA	00	0	0.0010033	-0.0010033
200	203	PQ	00	0	0.0010033	-0.0010033
335	357	AG	00	0	0.00100452	-0.00100452
335	357	AQ	00	0	0.00100452	-0.00100452
335	357	AN	00	0	0.00100452	-0.00100452
67	69	GC	00	0	0.00100516	-0.00100516
67	69	GE	00	0	0.00100516	-0.00100516
67	69	GK	00	0	0.00100516	-0.00100516
67	69	GG	00	0	0.00100516	-0.00100516
35	39	DN	00	0	0.00101529	-0.00101529
39	48	N_	00	0	0.00102492	-0.00102492
39	43	NA	00	0	0.00103422	-0.00103422
39	43	NM	00	0	0.00103422	-0.00103422
39	43	NG	00	0	0.00103422	-0.00103422
39	43	NS	00	0	0.00103422	-0.00103422
394	399	NA	00	0	0.0010352	-0.0010352
394	399	NQ	00	0	0.0010352	-0.0010352
277	298	GK	00	0	0.00103778	-0.00103778
312	313	SR	00	0	0.00104736	-0.00104736
32	36	_K	00	0	0.00104926	-0.00104926
32	36	LK	00	0	0.00104926	-0.00104926
32	36	HK	00	0	0.00104926	-0.00104926
67	70	GE	00	0	0.00105008	-0.00105008
67	70	GQ	00	0	0.00105008	-0.00105008
243	245	ND	00	0	0.00105758	-0.00105758
43	44	TK	00	0	0.00108681	-0.00108681
102	104	HT	00	0	0.00110319	-0.00110319
245	248	HS	00	0	0.00111261	-0.00111261
245	248	HA	00	0	0.00111261	-0.00111261
248	250	AT	00	0	0.0011127	-0.0011127
248	250	TK	00	0	0.0011127	-0.0011127
248	250	TH	00	0	0.0011127	-0.0011127
248	250	ST	00	0	0.0011127	-0.0011127
248	250	TY	00	0	0.0011127	-0.0011127
39	48	I_	00	0	0.0011181	-0.0011181
35	40	KL	00	0	0.00112759	-0.00112759
35	40	KF	00	0	0.00112759	-0.00112759
35	40	QK	00	0	0.00112759	-0.00112759
35	39	KV	00	0	0.0011281	-0.0011281
35	39	KQ	00	0	0.0011281	-0.0011281
35	39	KG	00	0	0.0011281	-0.0011281
69	70	IN	00	0	0.00113543	-0.00113543
248	249	SN	00	0	0.00113756	-0.00113756
248	249	AN	00	0	0.00113756	-0.00113756
194	200	NQ	00	0	0.00114275	-0.00114275
194	200	RD	00	0	0.00114275	-0.00114275
200	203	PG	00	0	0.00114662	-0.00114662
312	313	GA	00	0	0.00116374	-0.00116374
39	48	E_	00	0	0.00116469	-0.00116469
39	43	EG	00	0	0.00117525	-0.00117525
39	43	EA	00	0	0.00117525	-0.00117525
39	43	ES	00	0	0.00117525	-0.00117525
39	43	EM	00	0	0.00117525	-0.00117525
39	43	IG	00	0	0.00117525	-0.00117525
39	43	IS	00	0	0.00117525	-0.00117525
39	43	IM	00	0	0.00117525	-0.00117525
39	43	IA	00	0	0.00117525	-0.00117525
35	39	DE	00	0	0.0011845	-0.0011845
35	39	GR	00	0	0.0012409	-0.0012409
102	104	MI	00	0	0.00124109	-0.00124109
102	104	MF	00	0	0.00124109	-0.00124109
102	104	ML	00	0	0.00124109	-0.00124109
4	6	QA	00	0	0.00125119	-0.00125119
4	6	VA	00	1	0.00125119	797.239
245	248	GH	00	0	0.00127156	-0.00127156
210	215	RF	00	0	0.0012731	-0.0012731
210	215	CF	00	0	0.0012731	-0.0012731
210	215	QF	00	0	0.0012731	-0.0012731
210	215	_F	00	0	0.0012731	-0.0012731
210	215	IF	00	0	0.0012731	-0.0012731
296	297	AH	00	0	0.00128104	-0.00128104
296	297	KH	00	0	0.00128104	-0.00128104
102	104	NA	00	0	0.00128706	-0.00128706
243	245	AP	00	0	0.0012926	-0.0012926
35	40	AF	00	0	0.00129672	-0.00129672
35	40	AL	00	0	0.00129672	-0.00129672
35	39	DI	00	0	0.00129731	-0.00129731
35	39	AG	00	0	0.00129731	-0.00129731
35	39	AQ	00	0	0.00129731	-0.00129731
35	39	DL	00	0	0.00129731	-0.00129731
35	39	AV	00	0	0.00129731	-0.00129731
4	6	LQ	00	0	0.00131077	-0.00131077
4	6	LT	00	0	0.00131077	-0.00131077
39	43	VQ	00	0	0.00131628	-0.00131628
39	43	QQ	00	0	0.00131628	-0.00131628
39	43	GQ	00	0	0.00131628	-0.00131628
210	215	YP	00	0	0.00132026	-0.00132026
32	36	TG	00	0	0.00132538	-0.00132538
194	200	AQ	00	0	0.00133321	-0.00133321
200	203	QQ	00	0	0.00133773	-0.00133773
277	298	SD	00	0	0.00134911	-0.00134911
461	464	TH	00	0	0.00135777	-0.00135777
461	464	TR	00	0	0.00135777	-0.00135777
490	529	AK	00	0	0.00136054	-0.00136054
490	529	RK	00	0	0.00136054	-0.00136054
490	529	QK	00	0	0.00136054	-0.00136054
490	529	SK	00	0	0.00136054	-0.00136054
68	69	TI	00	0	0.00136333	-0.00136333
210	215	SR	00	0	0.00136741	-0.00136741
399	400	KE	00	0	0.0013708	-0.0013708
102	104	ST	00	0	0.00137899	-0.00137899
296	297	QN	00	0	0.00137958	-0.00137958
312	313	SE	00	0	0.00139649	-0.00139649
312	313	HR	00	0	0.00139649	-0.00139649
491	529	KK	00	0	0.00139665	-0.00139665
491	529	EK	00	0	0.00139665	-0.00139665
491	529	GG	00	0	0.00139665	-0.00139665
491	529	MK	00	0	0.00139665	-0.00139665
491	529	GQ	00	0	0.00139665	-0.00139665
69	70	AE	00	0	0.00140794	-0.00140794
69	70	AQ	00	0	0.00140794	-0.00140794
68	69	CA	00	0	0.00140877	-0.00140877
68	69	LA	00	0	0.00140877	-0.00140877
68	69	IA	00	0	0.00140877	-0.00140877
243	245	NS	00	0	0.00141011	-0.00141011
243	245	HW	00	0	0.00141011	-0.00141011
243	245	HY	00	0	0.00141011	-0.00141011
243	245	HC	00	0	0.00141011	-0.00141011
435	436	DR	00	0	0.00141243	-0.00141243
67	69	SA	00	0	0.00141637	-0.00141637
67	69	RA	00	0	0.00141637	-0.00141637
67	69	VA	00	0	0.00141637	-0.00141637
491	527	MT	00	0	0.00142755	-0.00142755
491	527	EE	00	0	0.00142755	-0.00142755
491	527	KE	00	0	0.00142755	-0.00142755
491	527	ME	00	0	0.00142755	-0.00142755
491	527	GM	00	0	0.00142755	-0.00142755
491	527	GG	00	0	0.00142755	-0.00142755
491	527	KT	00	0	0.00142755	-0.00142755
491	527	ET	00	0	0.00142755	-0.00142755
194	200	RG	00	0	0.00142844	-0.00142844
245	248	SA	00	0	0.0014305	-0.0014305
245	248	SS	00	0	0.0014305	-0.0014305
83	86	TN	00	0	0.00143765	-0.00143765
83	86	SN	00	0	0.00143765	-0.00143765
39	43	LS	00	0	0.00145731	-0.00145731
39	43	LG	00	0	0.00145731	-0.00145731
39	43	LM	00	0	0.00145731	-0.00145731
39	43	LA	00	0	0.00145731	-0.00145731
35	40	GA	00	0	0.00146586	-0.00146586
243	245	LG	00	0	0.00146886	-0.00146886
194	195	IV	00	0	0.00148749	-0.00148749
4	6	TH	00	0	0.00148951	-0.00148951
4	6	TP	00	0	0.00148951	-0.00148951
4	6	TV	00	0	0.00148951	-0.00148951
39	48	RF	00	0	0.0014908	-0.0014908
39	48	RP	00	0	0.0014908	-0.0014908
39	48	PP	00	0	0.0014908	-0.0014908
39	48	PF	00	0	0.0014908	-0.0014908
335	356	EG	00	0	0.00149105	-0.00149105
335	357	EG	00	0	0.00150678	-0.00150678
335	357	EN	00	0	0.00150678	-0.00150678
335	357	EQ	00	0	0.00150678	-0.00150678
210	215	GA	00	0	0.00150886	-0.00150886
210	215	EA	00	0	0.00150886	-0.00150886
210	215	VN	00	0	0.00150886	-0.00150886
35	39	RQ	00	0	0.00152293	-0.00152293
35	39	RV	00	1	0.00152293	654.631
35	39	RG	00	0	0.00152293	-0.00152293
200	203	QG	00	0	0.00152883	-0.00152883
39	48	L_	00	0	0.00153739	-0.00153739
200	203	MA	00	0	0.00157661	-0.00157661
35	40	RF	00	0	0.00157862	-0.00157862
35	40	RL	00	0	0.00157862	-0.00157862
245	248	GT	00	0	0.00158945	-0.00158945
248	250	HG	00	0	0.00158957	-0.00158957
248	250	HA	00	0	0.00158957	-0.00158957
194	200	TM	00	0	0.00161889	-0.00161889
194	200	MM	00	0	0.00161889	-0.00161889
194	200	RL	00	0	0.00161889	-0.00161889
194	200	VM	00	0	0.00161889	-0.00161889
194	200	HM	00	0	0.00161889	-0.00161889
194	195	RP	00	0	0.00162272	-0.00162272
194	195	GR	00	0	0.00162272	-0.00162272
194	195	TP	00	0	0.00162272	-0.00162272
194	195	GQ	00	0	0.00162272	-0.00162272
39	48	M_	00	0	0.00163056	-0.00163056
243	245	TC	00	0	0.00164512	-0.00164512
243	245	TY	00	0	0.00164512	-0.00164512
243	245	TW	00	0	0.00164512	-0.00164512
39	43	MA	00	0	0.00164536	-0.00164536
39	43	MG	00	0	0.00164536	-0.00164536
39	43	MM	00	0	0.00164536	-0.00164536
39	43	MS	00	0	0.00164536	-0.00164536
4	6	HR	00	0	0.00166826	-0.00166826
4	6	HS	00	0	0.00166826	-0.00166826
248	250	QP	00	0	0.00166905	-0.00166905
248	250	QV	00	0	0.00166905	-0.00166905
248	250	QQ	00	0	0.00166905	-0.00166905
35	39	DM	00	0	0.00169214	-0.00169214
35	39	GP	00	0	0.00169214	-0.00169214
210	215	VV	00	0	0.00169747	-0.00169747
194	200	ID	00	0	0.00171412	-0.00171412
194	200	GP	00	0	0.00171412	-0.00171412
39	43	DG	00	0	0.00173938	-0.00173938
39	43	DM	00	0	0.00173938	-0.00173938
39	43	VN	00	0	0.00173938	-0.00173938
39	43	DS	00	0	0.00173938	-0.00173938
39	43	QN	00	0	0.00173938	-0.00173938
39	43	DA	00	0	0.00173938	-0.00173938
39	43	GN	00	0	0.00173938	-0.00173938
102	104	GQ	00	0	0.00174672	-0.00174672
245	248	CK	00	0	0.00174839	-0.00174839
245	248	YK	00	0	0.00174839	-0.00174839
245	248	WK	00	0	0.00174839	-0.00174839
248	250	KV	00	0	0.00174853	-0.00174853
248	250	KQ	00	0	0.00174853	-0.00174853
248	250	KP	00	0	0.00174853	-0.00174853
277	298	SG	00	0	0.00176422	-0.00176422
32	36	TQ	00	0	0.00176717	-0.00176717
32	36	VR	00	0	0.00176717	-0.00176717
32	36	VV	00	0	0.00176717	-0.00176717
68	69	NC	00	0	0.00177232	-0.00177232
68	69	NE	00	0	0.00177232	-0.00177232
68	69	NG	00	0	0.00177232	-0.00177232
68	69	NK	00	0	0.00177232	-0.00177232
296	297	AD	00	0	0.00177375	-0.00177375
296	297	KD	00	0	0.00177375	-0.00177375
248	249	KL	00	0	0.0017876	-0.0017876
248	249	QL	00	0	0.0017876	-0.0017876
248	249	KE	00	0	0.0017876	-0.0017876
248	249	KM	00	0	0.0017876	-0.0017876
248	249	QE	00	0	0.0017876	-0.0017876
248	249	QM	00	0	0.0017876	-0.0017876
194	195	TK	00	0	0.00180302	-0.00180302
194	195	RK	00	0	0.00180302	-0.00180302
35	39	DD	00	0	0.00180495	-0.00180495
39	48	D_	00	0	0.00181691	-0.00181691
245	248	CQ	00	0	0.00182786	-0.00182786
245	248	WQ	00	0	0.00182786	-0.00182786
245	248	YQ	00	0	0.00182786	-0.00182786
248	250	IN	00	0	0.00182801	-0.00182801
248	250	YN	00	0	0.00182801	-0.00182801
248	250	RN	00	0	0.00182801	-0.00182801
35	40	_G	00	0	0.00186052	-0.00186052
35	40	_Q	00	0	0.00186052	-0.00186052
312	313	HE	00	0	0.00186198	-0.00186198
277	298	TQ	00	0	0.001868	-0.001868
210	215	VI	00	0	0.00188608	-0.00188608
194	195	TM	00	0	0.00189317	-0.00189317
194	195	RM	00	0	0.00189317	-0.00189317
291	292	AT	00	0	0.00190078	-0.00190078
291	292	AG	00	0	0.00190078	-0.00190078
43	44	TG	00	1	0.00190192	523.788
245	248	DH	00	0	0.00190734	-0.00190734
248	250	HS	00	0	0.00190749	-0.00190749
346	348	HT	00	0	0.0019084	-0.0019084
102	104	NT	00	0	0.00193059	-0.00193059
248	249	HT	00	0	0.00195011	-0.00195011
296	297	QI	00	0	0.00197083	-0.00197083
32	36	TI	00	0	0.00198807	-0.00198807
194	200	RN	00	0	0.00199981	-0.00199981
67	69	GL	00	0	0.00201033	-0.00201033
67	69	GH	00	0	0.00201033	-0.00201033
35	39	GN	00	0	0.00203057	-0.00203057
490	529	DG	00	0	0.00204082	-0.00204082
490	529	DQ	00	0	0.00204082	-0.00204082
39	48	NP	00	0	0.00204985	-0.00204985
39	48	NF	00	0	0.00204985	-0.00204985
399	400	GE	00	0	0.0020562	-0.0020562
243	245	LH	00	0	0.0020564	-0.0020564
394	399	TQ	00	0	0.00207039	-0.00207039
394	399	TA	00	0	0.00207039	-0.00207039
514	516	KK	00	0	0.00209351	-0.00209351
514	516	KQ	00	0	0.00209351	-0.00209351
491	529	IG	00	0	0.00209497	-0.00209497
491	529	IQ	00	0	0.00209497	-0.00209497
32	36	DK	00	0	0.00209852	-0.00209852
32	36	IK	00	0	0.00209852	-0.00209852
67	70	GS	00	0	0.00210017	-0.00210017
67	70	GI	00	0	0.00210017	-0.00210017
67	70	GT	00	0	0.00210017	-0.00210017
39	43	RT	00	0	0.00211546	-0.00211546
210	215	QL	00	0	0.00212184	-0.00212184
210	215	RL	00	0	0.00212184	-0.00212184
210	215	IL	00	0	0.00212184	-0.00212184
210	215	CL	00	0	0.00212184	-0.00212184
210	215	_L	00	0	0.00212184	-0.00212184
491	527	IG	00	0	0.00214133	-0.00214133
491	527	IM	00	0	0.00214133	-0.00214133
194	200	IG	00	0	0.00214265	-0.00214265
43	44	AD	00	0	0.00217362	-0.00217362
43	44	TA	00	0	0.00217362	-0.00217362
43	44	GD	00	0	0.00217362	-0.00217362
43	44	MD	00	0	0.00217362	-0.00217362
43	44	SD	00	0	0.00217362	-0.00217362
245	248	HH	00	0	0.00222522	-0.00222522
248	250	HT	00	0	0.0022254	-0.0022254
39	48	RQ	00	0	0.0022362	-0.0022362
39	48	PQ	00	1	0.0022362	445.19
39	48	IP	00	0	0.0022362	-0.0022362
39	48	IF	00	0	0.0022362	-0.0022362
39	44	QD	00	0	0.00223943	-0.00223943
39	44	GD	00	0	0.00223943	-0.00223943
39	44	VD	00	0	0.00223943	-0.00223943
39	43	PT	00	0	0.00225649	-0.00225649
248	249	HN	00	0	0.00227513	-0.00227513
194	200	GQ	00	0	0.0022855	-0.0022855
312	313	IA	00	0	0.00232748	-0.00232748
39	48	EP	00	0	0.00232937	-0.00232937
39	48	EF	00	0	0.00232937	-0.00232937
243	245	QG	00	0	0.00235018	-0.00235018
248	249	YR	00	0	0.00235638	-0.00235638
248	249	RR	00	0	0.00235638	-0.00235638
248	249	IR	00	0	0.00235638	-0.00235638
35	39	GE	00	0	0.002369	-0.002369
245	248	DT	00	0	0.00238417	-0.00238417
39	43	GE	00	0	0.00239752	-0.00239752
39	43	VE	00	0	0.00239752	-0.00239752
39	43	QE	00	0	0.00239752	-0.00239752
194	200	IL	00	0	0.00242834	-0.00242834
194	195	IP	00	0	0.00243408	-0.00243408
296	297	AG	00	0	0.00246354	-0.00246354
296	297	KG	00	0	0.00246354	-0.00246354
194	200	MR	00	0	0.00247595	-0.00247595
194	200	HR	00	0	0.00247595	-0.00247595
194	200	VR	00	0	0.00247595	-0.00247595
194	200	TR	00	0	0.00247595	-0.00247595
35	40	_K	00	0	0.00248069	-0.00248069
35	39	EG	00	0	0.00248181	-0.00248181
35	39	SR	00	0	0.00248181	-0.00248181
35	39	EQ	00	0	0.00248181	-0.00248181
35	39	EV	00	0	0.00248181	-0.00248181
200	203	RA	00	0	0.00248435	-0.00248435
4	6	HG	00	0	0.00250238	-0.00250238
4	6	RA	00	0	0.00250238	-0.00250238
4	6	HN	00	0	0.00250238	-0.00250238
32	36	LA	00	0	0.00254031	-0.00254031
32	36	_A	00	0	0.00254031	-0.00254031
32	36	HA	00	0	0.00254031	-0.00254031
69	70	DE	00	0	0.00254337	-0.00254337
69	70	DQ	00	0	0.00254337	-0.00254337
210	215	EF	00	0	0.00254621	-0.00254621
210	215	GF	00	0	0.00254621	-0.00254621
296	297	QH	00	0	0.00256208	-0.00256208
394	399	HQ	00	0	0.00258799	-0.00258799
394	399	HA	00	0	0.00258799	-0.00258799
35	39	GL	00	0	0.00259462	-0.00259462
35	39	GI	00	0	0.00259462	-0.00259462
4	6	LR	00	0	0.00262154	-0.00262154
4	6	LS	00	0	0.00262154	-0.00262154
68	69	CD	00	0	0.00263576	-0.00263576
68	69	ID	00	0	0.00263576	-0.00263576
68	69	LD	00	0	0.00263576	-0.00263576
210	215	YN	00	0	0.00264051	-0.00264051
243	245	LD	00	0	0.00264395	-0.00264395
35	40	EL	00	0	0.00264983	-0.00264983
35	40	EF	00	0	0.00264983	-0.00264983
67	69	VD	00	0	0.00264997	-0.00264997
67	69	SD	00	0	0.00264997	-0.00264997
67	69	RD	00	0	0.00264997	-0.00264997
32	36	AG	00	0	0.00265076	-0.00265076
312	313	GS	00	0	0.0026766	-0.0026766
277	298	GD	00	0	0.00269822	-0.00269822
450	471	AG	00	0	0.00270088	-0.00270088
450	471	IG	00	0	0.00270088	-0.00270088
194	195	IK	00	0	0.00270453	-0.00270453
461	464	TE	00	0	0.00271555	-0.00271555
399	400	QV	00	0	0.0027416	-0.0027416
399	400	AV	00	0	0.0027416	-0.0027416
245	248	HT	00	0	0.00278153	-0.00278153
248	250	TG	00	0	0.00278175	-0.00278175
248	250	TA	00	0	0.00278175	-0.00278175
491	529	GK	00	0	0.0027933	-0.0027933
69	70	AT	00	0	0.00281588	-0.00281588
69	70	AI	00	0	0.00281588	-0.00281588
69	70	AS	00	0	0.00281588	-0.00281588
243	245	HP	00	0	0.00282021	-0.00282021
435	436	GK	00	0	0.00282486	-0.00282486
67	69	EA	00	0	0.00283273	-0.00283273
67	69	HA	00	0	0.00283273	-0.00283273
194	195	IM	00	0	0.00283976	-0.00283976
491	527	GE	00	0	0.0028551	-0.0028551
491	527	GT	00	0	0.0028551	-0.0028551
245	248	SH	00	0	0.002861	-0.002861
346	348	NT	00	0	0.0028626	-0.0028626
346	348	GT	00	0	0.0028626	-0.0028626
102	104	EE	00	0	0.00289589	-0.00289589
102	104	ES	00	0	0.00289589	-0.00289589
210	215	RE	00	0	0.00292343	-0.00292343
210	215	CE	00	0	0.00292343	-0.00292343
210	215	_E	00	0	0.00292343	-0.00292343
210	215	QE	00	0	0.00292343	-0.00292343
210	215	IE	00	0	0.00292343	-0.00292343
35	40	SA	00	0	0.00293172	-0.00293172
245	248	RY	00	0	0.00294048	-0.00294048
245	248	RR	00	0	0.00294048	-0.00294048
245	248	RI	00	0	0.00294048	-0.00294048
210	215	YV	00	0	0.00297058	-0.00297058
4	6	TQ	00	0	0.00297903	-0.00297903
4	6	TT	00	0	0.00297903	-0.00297903
39	48	PL	00	0	0.0029816	-0.0029816
39	48	RL	00	0	0.0029816	-0.0029816
194	200	IN	00	0	0.00299971	-0.00299971
67	69	GP	00	0	0.00301549	-0.00301549
210	215	VA	00	0	0.00301773	-0.00301773
245	248	NY	00	0	0.00301995	-0.00301995
245	248	NI	00	0	0.00301995	-0.00301995
245	248	NR	00	0	0.00301995	-0.00301995
296	297	AP	00	0	0.00305479	-0.00305479
296	297	KP	00	0	0.00305479	-0.00305479
210	215	MR	00	0	0.00306488	-0.00306488
39	48	NQ	00	0	0.00307477	-0.00307477
39	48	LP	00	0	0.00307477	-0.00307477
39	48	LF	00	0	0.00307477	-0.00307477
245	248	WV	00	0	0.00309942	-0.00309942
245	248	CV	00	0	0.00309942	-0.00309942
245	248	YV	00	0	0.00309942	-0.00309942
248	250	VP	00	0	0.00309967	-0.00309967
248	250	VQ	00	0	0.00309967	-0.00309967
248	250	VV	00	0	0.00309967	-0.00309967
35	39	QR	00	0	0.00310226	-0.00310226
35	39	DK	00	0	0.00310226	-0.00310226
39	43	NT	00	0	0.00310267	-0.00310267
39	43	QR	00	0	0.00310267	-0.00310267
39	43	VR	00	1	0.00310267	320.306
39	43	GR	00	0	0.00310267	-0.00310267
394	399	NG	00	0	0.00310559	-0.00310559
394	399	NK	00	0	0.00310559	-0.00310559
243	245	AG	00	0	0.00323149	-0.00323149
194	200	RM	00	0	0.00323779	-0.00323779
248	249	VL	00	0	0.00325018	-0.00325018
248	249	VE	00	0	0.00325018	-0.00325018
248	249	VM	00	0	0.00325018	-0.00325018
312	313	RV	00	0	0.00325847	-0.00325847
312	313	RK	00	0	0.00325847	-0.00325847
39	48	MP	00	0	0.00326112	-0.00326112
39	48	MF	00	0	0.00326112	-0.00326112
243	245	QH	00	0	0.00329025	-0.00329025
243	245	TP	00	0	0.00329025	-0.00329025
210	215	YI	00	0	0.00330064	-0.00330064
39	48	K_	00	0	0.00330771	-0.00330771
248	250	TS	00	0	0.0033381	-0.0033381
248	250	QH	00	0	0.0033381	-0.0033381
248	250	QY	00	0	0.0033381	-0.0033381
248	250	QK	00	0	0.0033381	-0.0033381
39	48	IQ	00	0	0.0033543	-0.0033543
35	40	KQ	00	0	0.00338276	-0.00338276
35	40	KG	00	0	0.00338276	-0.00338276
35	39	GM	00	0	0.00338429	-0.00338429
35	39	SP	00	0	0.00338429	-0.00338429
210	215	IC	00	0	0.00339495	-0.00339495
210	215	CC	00	0	0.00339495	-0.00339495
210	215	_C	00	0	0.00339495	-0.00339495
210	215	RC	00	0	0.00339495	-0.00339495
210	215	QC	00	0	0.00339495	-0.00339495
248	249	TT	00	0	0.00341269	-0.00341269
399	400	AG	00	0	0.003427	-0.003427
399	400	QG	00	0	0.003427	-0.003427
194	200	ND	00	0	0.00342824	-0.00342824
39	43	KM	00	0	0.00343174	-0.00343174
39	43	KS	00	0	0.00343174	-0.00343174
39	43	KG	00	1	0.00343174	289.401
39	43	KA	00	1	0.00343174	289.401
194	195	NV	00	0	0.00347081	-0.00347081
194	195	AV	00	0	0.00347081	-0.00347081
514	516	KG	00	0	0.00348918	-0.00348918
514	516	KA	00	0	0.00348918	-0.00348918
312	313	SA	00	0	0.00349121	-0.00349121
491	529	TQ	00	0	0.00349162	-0.00349162
491	529	TG	00	0	0.00349162	-0.00349162
102	104	HQ	00	0	0.00349345	-0.00349345
39	48	EQ	00	0	0.00349406	-0.00349406
245	248	PK	00	0	0.00349678	-0.00349678
248	250	KK	00	0	0.00349706	-0.00349706
248	250	KY	00	0	0.00349706	-0.00349706
248	250	KH	00	0	0.00349706	-0.00349706
243	245	LS	00	0	0.00352526	-0.00352526
39	43	IT	00	0	0.00352576	-0.00352576
39	43	ET	00	0	0.00352576	-0.00352576
277	298	GG	00	0	0.00352844	-0.00352844
32	36	AQ	00	0	0.00353435	-0.00353435
68	69	NH	00	0	0.00354465	-0.00354465
68	69	NL	00	0	0.00354465	-0.00354465
296	297	QD	00	0	0.0035475	-0.0035475
35	39	DS	00	0	0.0035535	-0.0035535
491	527	TM	00	0	0.00356888	-0.00356888
491	527	TG	00	0	0.00356888	-0.00356888
491	527	ES	00	0	0.00356888	-0.00356888
491	527	KS	00	0	0.00356888	-0.00356888
491	527	MS	00	0	0.00356888	-0.00356888
245	248	ST	00	0	0.00357625	-0.00357625
69	70	KR	00	0	0.00358797	-0.00358797
69	70	GR	00	0	0.00358797	-0.00358797
69	70	CR	00	0	0.00358797	-0.00358797
69	70	ER	00	0	0.00358797	-0.00358797
35	39	GD	00	0	0.0036099	-0.0036099
39	48	DP	00	0	0.00363382	-0.00363382
39	48	DF	00	0	0.00363382	-0.00363382
245	248	PQ	00	0	0.00365573	-0.00365573
248	250	SN	00	0	0.00365602	-0.00365602
248	250	AN	00	0	0.00365602	-0.00365602
35	40	QA	00	0	0.00366466	-0.00366466
39	43	SA	00	0	0.00366679	-0.00366679
39	43	SS	00	0	0.00366679	-0.00366679
39	43	SM	00	0	0.00366679	-0.00366679
39	43	SG	00	0	0.00366679	-0.00366679
243	245	SW	00	0	0.00370153	-0.00370153
243	245	SC	00	0	0.00370153	-0.00370153
243	245	SY	00	0	0.00370153	-0.00370153
102	104	ME	00	0	0.00372328	-0.00372328
102	104	MS	00	0	0.00372328	-0.00372328
312	313	GQ	00	0	0.00372396	-0.00372396
39	48	S_	00	0	0.003727	-0.003727
4	6	SH	00	0	0.00375357	-0.00375357
4	6	SV	00	0	0.00375357	-0.00375357
4	6	SP	00	0	0.00375357	-0.00375357
194	195	MT	00	0	0.00383142	-0.00383142
194	195	HT	00	0	0.00383142	-0.00383142
194	195	VT	00	0	0.00383142	-0.00383142
67	70	RR	00	0	0.00383509	-0.00383509
67	70	VR	00	0	0.00383509	-0.00383509
102	104	EA	00	0	0.00386118	-0.00386118
344	347	GQ	00	0	0.0038835	-0.0038835
35	40	AG	00	0	0.00389017	-0.00389017
35	40	AQ	00	0	0.00389017	-0.00389017
248	250	TT	00	0	0.00389445	-0.00389445
194	200	TK	00	0	0.00390439	-0.00390439
194	200	MK	00	0	0.00390439	-0.00390439
194	200	VK	00	0	0.00390439	-0.00390439
194	200	HK	00	0	0.00390439	-0.00390439
200	203	KA	00	0	0.00391763	-0.00391763
4	6	LG	00	0	0.00393232	-0.00393232
4	6	LN	00	0	0.00393232	-0.00393232
32	36	AI	00	1	0.00397614	249.504
335	356	CG	00	0	0.00397614	-0.00397614
248	249	TN	00	0	0.00398147	-0.00398147
194	200	AD	00	0	0.00399962	-0.00399962
200	203	DQ	00	0	0.00401319	-0.00401319
245	248	AY	00	0	0.00405309	-0.00405309
245	248	AR	00	0	0.00405309	-0.00405309
245	248	AI	00	0	0.00405309	-0.00405309
35	39	SN	00	0	0.00406114	-0.00406114
490	529	DK	00	0	0.00408163	-0.00408163
39	48	NL	00	0	0.0040997	-0.0040997
277	298	SA	00	0	0.0041511	-0.0041511
491	529	IK	00	0	0.00418994	-0.00418994
32	36	TK	00	0	0.00419704	-0.00419704
68	69	KA	00	0	0.00422631	-0.00422631
243	245	QD	00	0	0.00423032	-0.00423032
35	39	QP	00	0	0.00423036	-0.00423036
435	436	PK	00	0	0.00423729	-0.00423729
210	215	GL	00	0	0.00424368	-0.00424368
210	215	EL	00	0	0.00424368	-0.00424368
67	69	AA	00	0	0.0042491	-0.0042491
491	527	IT	00	0	0.00428266	-0.00428266
491	527	IE	00	0	0.00428266	-0.00428266
194	200	NG	00	0	0.00428531	-0.00428531
83	86	GN	00	0	0.00431294	-0.00431294
194	195	QR	00	0	0.00432725	-0.00432725
194	195	QQ	00	0	0.00432725	-0.00432725
102	104	SQ	00	0	0.00436681	-0.00436681
39	43	LT	00	0	0.00437194	-0.00437194
39	48	RA	00	0	0.0044724	-0.0044724
39	48	IL	00	0	0.0044724	-0.0044724
39	48	PA	00	0	0.0044724	-0.0044724
194	200	HS	00	0	0.00447576	-0.00447576
194	200	TS	00	0	0.00447576	-0.00447576
194	200	MS	00	0	0.00447576	-0.00447576
194	200	VS	00	0	0.00447576	-0.00447576
200	203	SA	00	0	0.00449095	-0.00449095
35	40	KK	00	0	0.00451035	-0.00451035
243	245	AH	00	0	0.00452409	-0.00452409
200	203	DG	00	0	0.0045865	-0.0045865
39	48	LQ	00	0	0.00461216	-0.00461216
32	36	QR	00	0	0.00463883	-0.00463883
32	36	QV	00	0	0.00463883	-0.00463883
312	313	HA	00	0	0.00465495	-0.00465495
39	48	EL	00	0	0.00465875	-0.00465875
277	298	TK	00	0	0.00466999	-0.00466999
200	203	GQ	00	0	0.00468205	-0.00468205
248	249	SR	00	0	0.00471277	-0.00471277
248	249	AR	00	0	0.00471277	-0.00471277
194	200	QP	00	0	0.00471384	-0.00471384
35	40	RQ	00	0	0.00473586	-0.00473586
35	40	RG	00	0	0.00473586	-0.00473586
35	39	SE	00	0	0.004738	-0.004738
346	348	CT	00	0	0.00477099	-0.00477099
194	200	NL	00	0	0.00485668	-0.00485668
194	200	IM	00	0	0.00485668	-0.00485668
312	313	RR	00	0	0.0048877	-0.0048877
312	313	DV	00	0	0.0048877	-0.0048877
312	313	DK	00	0	0.0048877	-0.0048877
39	48	GE	00	0	0.00489168	-0.00489168
39	48	VE	00	0	0.00489168	-0.00489168
39	48	MQ	00	0	0.00489168	-0.00489168
39	48	QE	00	0	0.00489168	-0.00489168
296	297	QG	00	0	0.00492708	-0.00492708
39	43	MT	00	0	0.00493607	-0.00493607
194	200	RR	00	0	0.00495191	-0.00495191
102	104	MA	00	0	0.00496438	-0.00496438
210	215	RY	00	0	0.00499811	-0.00499811
210	215	IY	00	0	0.00499811	-0.00499811
210	215	_Y	00	0	0.00499811	-0.00499811
210	215	QY	00	1	0.00499811	198.08
210	215	CY	00	0	0.00499811	-0.00499811
194	200	AG	00	0	0.00499952	-0.00499952
335	357	CQ	00	0	0.0050226	-0.0050226
335	357	CG	00	0	0.0050226	-0.0050226
335	357	CN	00	0	0.0050226	-0.0050226
32	36	_D	00	0	0.0050254	-0.0050254
32	36	HD	00	0	0.0050254	-0.0050254
32	36	LD	00	0	0.0050254	-0.0050254
67	69	GI	00	0	0.00502581	-0.00502581
35	39	QN	00	0	0.00507643	-0.00507643
32	36	DA	00	0	0.00508063	-0.00508063
32	36	IA	00	0	0.00508063	-0.00508063
69	70	DI	00	0	0.00508675	-0.00508675
69	70	DS	00	0	0.00508675	-0.00508675
69	70	DT	00	0	0.00508675	-0.00508675
210	215	VF	00	0	0.00509242	-0.00509242
394	399	LQ	00	0	0.00517598	-0.00517598
394	399	LA	00	0	0.00517598	-0.00517598
35	40	AK	00	0	0.0051869	-0.0051869
35	39	SI	00	0	0.00518924	-0.00518924
35	39	SL	00	0	0.00518924	-0.00518924
39	43	DT	00	0	0.00521813	-0.00521813
39	44	RK	00	0	0.00522534	-0.00522534
39	44	PK	00	0	0.00522534	-0.00522534
67	70	GN	00	0	0.00525042	-0.00525042
210	215	YA	00	0	0.00528103	-0.00528103
67	69	HD	00	0	0.00529995	-0.00529995
67	69	ED	00	0	0.00529995	-0.00529995
32	36	VG	00	0	0.00530152	-0.00530152
68	69	NP	00	0	0.00531697	-0.00531697
344	347	GR	00	0	0.00533981	-0.00533981
200	203	GG	00	0	0.00535091	-0.00535091
312	313	IS	00	0	0.00535319	-0.00535319
245	248	WN	00	0	0.00540412	-0.00540412
245	248	YN	00	0	0.00540412	-0.00540412
245	248	CN	00	0	0.00540412	-0.00540412
248	250	NV	00	0	0.00540455	-0.00540455
248	250	NP	00	0	0.00540455	-0.00540455
248	250	NQ	00	0	0.00540455	-0.00540455
32	36	EV	00	0	0.00541197	-0.00541197
32	36	ER	00	0	0.00541197	-0.00541197
39	48	DQ	00	0	0.00545073	-0.00545073
210	215	SP	00	0	0.00546963	-0.00546963
399	400	KV	00	0	0.00548321	-0.00548321
243	245	NN	00	0	0.00552291	-0.00552291
68	69	RA	00	0	0.00563508	-0.00563508
243	245	QS	00	0	0.00564042	-0.00564042
435	436	GR	00	0	0.00564972	-0.00564972
194	200	AL	00	0	0.00566613	-0.00566613
69	70	NE	00	0	0.00567717	-0.00567717
69	70	NQ	00	0	0.00567717	-0.00567717
194	195	NP	00	0	0.00567951	-0.00567951
194	195	AP	00	0	0.00567951	-0.00567951
200	203	LQ	00	0	0.00568535	-0.00568535
248	249	NM	00	0	0.00568782	-0.00568782
248	249	NE	00	0	0.00568782	-0.00568782
248	249	NL	00	0	0.00568782	-0.00568782
68	69	IN	00	0	0.00572597	-0.00572597
68	69	CN	00	0	0.00572597	-0.00572597
68	69	LN	00	0	0.00572597	-0.00572597
102	104	ET	00	0	0.00579177	-0.00579177
210	215	FR	00	0	0.0057997	-0.0057997
67	69	VN	00	0	0.00580253	-0.00580253
67	69	SN	00	0	0.00580253	-0.00580253
67	69	RN	00	0	0.00580253	-0.00580253
243	245	AD	00	0	0.00581669	-0.00581669
210	215	EE	00	0	0.00584685	-0.00584685
210	215	GE	00	0	0.00584685	-0.00584685
243	245	NR	00	0	0.00587544	-0.00587544
245	248	RA	00	0	0.00588095	-0.00588095
245	248	RS	00	0	0.00588095	-0.00588095
102	104	VN	00	0	0.0058837	-0.0058837
102	104	PN	00	0	0.0058837	-0.0058837
102	104	LN	00	0	0.0058837	-0.0058837
35	39	QE	00	0	0.0059225	-0.0059225
194	195	GV	00	0	0.00594997	-0.00594997
4	6	TS	00	0	0.00595806	-0.00595806
4	6	TR	00	0	0.00595806	-0.00595806
194	200	NN	00	0	0.00599943	-0.00599943
335	357	AL	00	0	0.00602712	-0.00602712
245	248	NA	00	0	0.0060399	-0.0060399
245	248	NS	00	0	0.0060399	-0.0060399
296	297	QP	00	0	0.00610958	-0.00610958
102	104	NQ	00	0	0.00611354	-0.00611354
39	48	NA	00	0	0.00614955	-0.00614955
39	48	LL	00	0	0.00614955	-0.00614955
245	248	PV	00	0	0.00619884	-0.00619884
248	250	VH	00	0	0.00619933	-0.00619933
248	250	VY	00	0	0.00619933	-0.00619933
248	250	VK	00	0	0.00619933	-0.00619933
35	39	GK	00	0	0.00620452	-0.00620452
394	399	TK	00	0	0.00621118	-0.00621118
394	399	TG	00	0	0.00621118	-0.00621118
4	6	VK	00	0	0.00625596	-0.00625596
4	6	QK	00	0	0.00625596	-0.00625596
514	516	DV	00	0	0.00628053	-0.00628053
194	200	QQ	00	0	0.00628512	-0.00628512
194	195	NK	00	0	0.00631057	-0.00631057
194	195	AK	00	0	0.00631057	-0.00631057
35	40	RK	00	0	0.00631448	-0.00631448
194	195	KR	00	0	0.00635565	-0.00635565
194	195	KQ	00	0	0.00635565	-0.00635565
335	356	NG	00	0	0.00646123	-0.00646123
35	39	QL	00	0	0.00648655	-0.00648655
35	39	QI	00	0	0.00648655	-0.00648655
200	203	LG	00	0	0.00649754	-0.00649754
312	313	RE	00	0	0.00651693	-0.00651693
43	44	TD	00	0	0.00652085	-0.00652085
39	48	ML	00	0	0.00652225	-0.00652225
335	357	NQ	00	0	0.00652938	-0.00652938
335	357	NG	00	0	0.00652938	-0.00652938
335	357	NN	00	0	0.00652938	-0.00652938
194	200	KP	00	0	0.0065708	-0.0065708
39	48	KF	00	0	0.00661542	-0.00661542
39	48	KP	00	0	0.00661542	-0.00661542
194	195	NM	00	0	0.0066261	-0.0066261
194	195	AM	00	0	0.0066261	-0.0066261
346	348	HI	00	0	0.00667939	-0.00667939
346	348	LT	00	0	0.00667939	-0.00667939
39	48	IA	00	0	0.0067086	-0.0067086
450	471	IN	00	0	0.00675219	-0.00675219
450	471	AN	00	0	0.00675219	-0.00675219
194	195	DQ	00	0	0.00676133	-0.00676133
194	195	DR	00	0	0.00676133	-0.00676133
35	39	SM	00	0	0.00676857	-0.00676857
210	215	GC	00	0	0.00678989	-0.00678989
210	215	EC	00	0	0.00678989	-0.00678989
35	39	_R	00	0	0.00682498	-0.00682498
448	451	KN	00	0	0.00683995	-0.00683995
399	400	KG	00	0	0.00685401	-0.00685401
194	200	GD	00	0	0.00685649	-0.00685649
200	203	PK	00	0	0.00687975	-0.00687975
210	215	WR	00	1	0.00688419	143.267
448	450	KI	00	0	0.00689655	-0.00689655
448	450	KA	00	0	0.00689655	-0.00689655
491	529	TK	00	0	0.00698324	-0.00698324
39	48	EA	00	0	0.00698812	-0.00698812
245	248	GK	00	0	0.00699356	-0.00699356
194	200	DP	00	0	0.00699933	-0.00699933
194	200	AN	00	0	0.00699933	-0.00699933
200	203	NQ	00	0	0.00702308	-0.00702308
69	70	AN	00	0	0.00703969	-0.00703969
243	245	HG	00	0	0.00705053	-0.00705053
277	298	QQ	00	0	0.00705687	-0.00705687
32	36	VQ	00	0	0.0070687	-0.0070687
35	39	GS	00	0	0.007107	-0.007107
491	527	TE	00	0	0.00713776	-0.00713776
491	527	GS	00	0	0.00713776	-0.00713776
491	527	TT	00	0	0.00713776	-0.00713776
67	70	NE	00	0	0.00716797	-0.00716797
67	70	NQ	00	0	0.00716797	-0.00716797
69	70	LR	00	0	0.00717595	-0.00717595
69	70	HR	00	1	0.00717595	137.362
39	44	NK	00	0	0.00718485	-0.00718485
35	39	SD	00	0	0.00721981	-0.00721981
360	514	ID	00	0	0.00723982	-0.00723982
39	48	DL	00	0	0.00726765	-0.00726765
245	248	GQ	00	0	0.00731145	-0.00731145
248	250	HN	00	0	0.00731203	-0.00731203
312	313	DR	00	0	0.00733155	-0.00733155
67	69	NC	00	0	0.00740165	-0.00740165
67	69	NE	00	1	0.00740165	133.112
67	69	NG	00	0	0.00740165	-0.00740165
67	69	NK	00	0	0.00740165	-0.00740165
243	245	SP	00	0	0.00740306	-0.00740306
194	200	IR	00	0	0.00742786	-0.00742786
102	104	MT	00	0	0.00744656	-0.00744656
312	313	IQ	00	0	0.00744792	-0.00744792
39	48	SF	00	0	0.00745399	-0.00745399
39	48	SP	00	0	0.00745399	-0.00745399
68	69	LS	00	0	0.0074983	-0.0074983
68	69	CS	00	0	0.0074983	-0.0074983
68	69	IS	00	0	0.0074983	-0.0074983
4	6	ST	00	0	0.00750715	-0.00750715
4	6	SQ	00	0	0.00750715	-0.00750715
67	69	SS	00	0	0.00753872	-0.00753872
67	69	RS	00	0	0.00753872	-0.00753872
67	69	VS	00	0	0.00753872	-0.00753872
69	70	SQ	00	0	0.00753929	-0.00753929
69	70	SE	00	0	0.00753929	-0.00753929
194	195	RT	00	0	0.00766284	-0.00766284
194	195	TT	00	0	0.00766284	-0.00766284
67	70	SR	00	0	0.00767018	-0.00767018
67	70	HR	00	0	0.00767018	-0.00767018
67	70	ER	00	0	0.00767018	-0.00767018
346	347	HQ	00	0	0.00771828	-0.00771828
243	245	AS	00	0	0.00775558	-0.00775558
394	399	HG	00	0	0.00776398	-0.00776398
394	399	HK	00	0	0.00776398	-0.00776398
344	347	VQ	00	0	0.00776699	-0.00776699
194	200	RK	00	0	0.00780878	-0.00780878
39	44	EK	00	0	0.00783801	-0.00783801
245	248	LR	00	0	0.00786776	-0.00786776
245	248	LI	00	0	0.00786776	-0.00786776
245	248	LY	00	0	0.00786776	-0.00786776
68	69	KD	00	0	0.00790729	-0.00790729
35	40	EG	00	0	0.00794948	-0.00794948
35	40	EQ	00	0	0.00794948	-0.00794948
67	69	AD	00	0	0.00794992	-0.00794992
32	36	VI	00	7	0.00795229	6147.76
210	215	CD	00	1	0.00796869	123.499
210	215	_D	00	0	0.00796869	-0.00796869
210	215	ID	00	0	0.00796869	-0.00796869
210	215	QD	00	0	0.00796869	-0.00796869
210	215	RD	00	1	0.00796869	123.499
200	203	NG	00	0	0.00802637	-0.00802637
312	313	SS	00	0	0.00802979	-0.00802979
35	40	_A	00	0	0.00806224	-0.00806224
245	248	AA	00	0	0.00810617	-0.00810617
245	248	AS	00	0	0.00810617	-0.00810617
39	44	IK	00	0	0.0081646	-0.0081646
399	400	GV	00	0	0.00822481	-0.00822481
243	245	TG	00	0	0.00822562	-0.00822562
277	298	GA	00	0	0.0083022	-0.0083022
248	250	QA	00	0	0.00834526	-0.00834526
248	250	QG	00	0	0.00834526	-0.00834526
32	36	AK	00	0	0.00839408	-0.00839408
68	69	TA	00	0	0.00845262	-0.00845262
35	39	QM	00	0	0.00846071	-0.00846071
435	436	PR	00	0	0.00847458	-0.00847458
435	436	TK	00	0	0.00847458	-0.00847458
435	436	MK	00	0	0.00847458	-0.00847458
210	215	VL	00	0	0.00848736	-0.00848736
210	215	_S	00	0	0.00848736	-0.00848736
210	215	CS	00	0	0.00848736	-0.00848736
210	215	IS	00	0	0.00848736	-0.00848736
210	215	QS	00	0	0.00848736	-0.00848736
210	215	RS	00	0	0.00848736	-0.00848736
194	200	GG	00	0	0.00857061	-0.00857061
248	250	KG	00	0	0.00874265	-0.00874265
248	250	KA	00	0	0.00874265	-0.00874265
4	6	HA	00	0	0.00875834	-0.00875834
194	200	KQ	00	0	0.00876107	-0.00876107
35	40	DD	00	0	0.00885155	-0.00885155
68	69	NI	00	0	0.00886162	-0.00886162
210	215	YF	00	0	0.00891173	-0.00891173
4	6	TG	00	0	0.00893708	-0.00893708
4	6	TN	00	0	0.00893708	-0.00893708
194	200	RS	00	0	0.00895153	-0.00895153
35	39	QD	00	0	0.00902476	-0.00902476
335	357	EL	00	0	0.00904068	-0.00904068
335	357	AK	00	0	0.00904068	-0.00904068
200	203	QK	00	0	0.009173	-0.009173
39	48	LA	00	0	0.00922432	-0.00922432
243	245	NA	00	0	0.0092832	-0.0092832
35	39	_P	00	0	0.00930679	-0.00930679
312	313	AK	00	0	0.0093099	-0.0093099
312	313	AV	00	0	0.0093099	-0.0093099
194	200	DQ	00	0	0.00933244	-0.00933244
248	249	HR	00	0	0.00942553	-0.00942553
32	36	NV	00	0	0.00960901	-0.00960901
32	36	NR	00	0	0.00960901	-0.00960901
194	200	GL	00	0	0.00971336	-0.00971336
194	200	NM	00	0	0.00971336	-0.00971336
194	195	GP	00	0	0.00973631	-0.00973631
312	313	DE	00	0	0.0097754	-0.0097754
39	48	MA	00	0	0.00978337	-0.00978337
243	245	HH	00	0	0.00987074	-0.00987074
39	48	KQ	00	0	0.00992313	-0.00992313
291	292	KL	00	0	0.00997909	-0.00997909
291	292	QL	00	0	0.00997909	-0.00997909
210	215	EY	00	0	0.00999623	-0.00999623
210	215	GY	00	0	0.00999623	-0.00999623
248	250	QS	00	0	0.0100143	-0.0100143
346	348	NI	00	0	0.0100191	-0.0100191
346	348	GI	00	0	0.0100191	-0.0100191
200	203	VA	00	0	0.010033	-0.010033
194	200	MV	00	0	0.0100467	-0.0100467
194	200	TV	00	0	0.0100467	-0.0100467
194	200	HV	00	0	0.0100467	-0.0100467
194	200	VV	00	0	0.0100467	-0.0100467
32	36	DD	00	0	0.0100508	-0.0100508
32	36	ID	00	0	0.0100508	-0.0100508
32	36	TA	00	1	0.0101613	96.4232
399	400	GG	00	0	0.010281	-0.010281
39	43	KT	00	0	0.0102952	-0.0102952
39	44	PG	00	0	0.0104507	-0.0104507
39	44	RG	00	0	0.0104507	-0.0104507
514	516	KD	00	0	0.0104676	-0.0104676
245	248	DK	00	0	0.0104903	-0.0104903
248	250	KS	00	0	0.0104912	-0.0104912
43	44	QK	00	0	0.0105058	-0.0105058
68	69	RD	00	0	0.0105431	-0.0105431
435	436	DE	00	0	0.0105932	-0.0105932
35	40	EK	00	0	0.0105993	-0.0105993
346	347	HR	00	0	0.0106126	-0.0106126
194	195	VL	00	0	0.0106378	-0.0106378
194	195	HL	00	0	0.0106378	-0.0106378
194	195	ML	00	1	0.0106378	92.0149
344	347	VR	00	0	0.0106796	-0.0106796
312	313	HS	00	0	0.0107064	-0.0107064
491	527	KR	00	0	0.0107066	-0.0107066
491	527	MR	00	0	0.0107066	-0.0107066
491	527	IS	00	0	0.0107066	-0.0107066
491	527	ER	00	0	0.0107066	-0.0107066
248	249	QT	00	0	0.0107256	-0.0107256
248	249	KT	00	0	0.0107256	-0.0107256
69	70	PR	00	0	0.0107639	-0.0107639
39	44	LK	00	0	0.0107773	-0.0107773
245	248	PN	00	0	0.0108082	-0.0108082
248	250	NY	00	0	0.0108091	-0.0108091
248	250	NK	00	0	0.0108091	-0.0108091
248	250	NH	00	0	0.0108091	-0.0108091
194	195	GK	00	0	0.0108181	-0.0108181
39	48	DA	00	0	0.0109015	-0.0109015
210	215	SN	00	0	0.0109393	-0.0109393
245	248	DQ	00	1	0.0109672	89.1921
39	43	ST	00	0	0.0110004	-0.0110004
200	203	MQ	00	0	0.0110363	-0.0110363
32	36	HN	00	0	0.0110448	-0.0110448
32	36	_N	00	0	0.0110448	-0.0110448
32	36	LN	00	0	0.0110448	-0.0110448
35	39	_N	00	0	0.0111681	-0.0111681
312	313	SQ	00	0	0.0111719	-0.0111719
39	48	SQ	00	0	0.011181	-0.011181
39	44	RA	00	0	0.0111972	-0.0111972
39	44	PA	00	0	0.0111972	-0.0111972
194	200	AM	00	0	0.0113323	-0.0113323
69	70	NT	00	0	0.0113543	-0.0113543
69	70	NI	00	0	0.0113543	-0.0113543
69	70	NS	00	0	0.0113543	-0.0113543
194	195	GM	00	0	0.011359	-0.011359
39	44	MK	00	0	0.0114304	-0.0114304
194	195	IT	00	0	0.0114943	-0.0114943
67	70	AR	00	0	0.0115053	-0.0115053
243	245	TH	00	0	0.0115159	-0.0115159
346	347	NQ	00	0	0.0115774	-0.0115774
346	347	GQ	00	0	0.0115774	-0.0115774
67	69	EN	00	0	0.0116051	-0.0116051
67	69	HN	00	0	0.0116051	-0.0116051
248	250	QT	00	0	0.0116834	-0.0116834
210	215	VE	00	0	0.0116937	-0.0116937
194	200	IK	00	0	0.0117132	-0.0117132
245	248	RH	00	0	0.0117619	-0.0117619
360	514	VK	00	0	0.0117647	-0.0117647
102	104	GN	00	0	0.0117674	-0.0117674
491	529	AG	00	0	0.0118715	-0.0118715
491	529	AQ	00	0	0.0118715	-0.0118715
194	200	GN	00	0	0.0119989	-0.0119989
245	248	NH	00	0	0.0120798	-0.0120798
491	527	AM	00	0	0.0121342	-0.0121342
491	527	AG	00	0	0.0121342	-0.0121342
277	298	TD	00	0	0.012142	-0.012142
245	248	HK	00	0	0.0122387	-0.0122387
248	250	KT	00	0	0.0122397	-0.0122397
210	215	MP	00	0	0.0122595	-0.0122595
210	215	SV	00	0	0.0123067	-0.0123067
312	313	GT	00	1	0.0123356	79.0784
245	248	GV	00	0	0.0123977	-0.0123977
35	39	KR	00	0	0.012409	-0.012409
35	39	SK	00	0	0.012409	-0.012409
4	6	RK	00	0	0.0125119	-0.0125119
248	249	QN	00	0	0.0125132	-0.0125132
248	249	KN	00	0	0.0125132	-0.0125132
200	203	MG	00	0	0.0126129	-0.0126129
243	245	HD	00	1	0.012691	76.809
69	70	DN	00	0	0.0127169	-0.0127169
39	44	DK	00	0	0.0127368	-0.0127368
248	249	RQ	00	0	0.012757	-0.012757
248	249	YQ	00	0	0.012757	-0.012757
248	249	IQ	00	0	0.012757	-0.012757
245	248	HQ	00	0	0.012795	-0.012795
248	250	TN	00	0	0.0127961	-0.0127961
490	529	AD	00	0	0.0129252	-0.0129252
490	529	QD	00	0	0.0129252	-0.0129252
490	529	SD	00	0	0.0129252	-0.0129252
490	529	RD	00	0	0.0129252	-0.0129252
35	39	_E	00	0	0.0130295	-0.0130295
335	357	AS	00	0	0.0130588	-0.0130588
39	48	KL	00	0	0.0132308	-0.0132308
491	529	ED	00	0	0.0132682	-0.0132682
491	529	MD	00	0	0.0132682	-0.0132682
491	529	KD	00	0	0.0132682	-0.0132682
194	200	IS	00	0	0.0134273	-0.0134273
450	471	NG	00	0	0.0135044	-0.0135044
335	357	EK	00	0	0.013561	-0.013561
210	215	VC	00	0	0.0135798	-0.0135798
210	215	SI	00	0	0.0136741	-0.0136741
32	36	RR	00	0	0.0136956	-0.0136956
32	36	RV	00	0	0.0136956	-0.0136956
399	400	QL	00	0	0.013708	-0.013708
399	400	AL	00	0	0.013708	-0.013708
4	6	LA	00	0	0.0137631	-0.0137631
43	44	NK	00	0	0.0137662	-0.0137662
243	245	LN	00	0	0.0138073	-0.0138073
32	36	QG	00	0	0.0139165	-0.0139165
312	313	AR	00	0	0.0139649	-0.0139649
448	449	KN	00	0	0.0140351	-0.0140351
35	39	SS	00	0	0.014214	-0.014214
35	39	_I	00	0	0.0142704	-0.0142704
35	39	AR	00	0	0.0142704	-0.0142704
35	39	_L	00	0	0.0142704	-0.0142704
67	70	NT	00	0	0.0143359	-0.0143359
67	70	NI	00	0	0.0143359	-0.0143359
67	70	NS	00	2	0.0143359	275.033
39	44	NG	00	0	0.0143697	-0.0143697
35	40	KA	00	0	0.0146586	-0.0146586
243	245	LR	00	0	0.0146886	-0.0146886
245	248	RT	00	0	0.0147024	-0.0147024
67	69	NH	00	1	0.0148033	65.5673
67	69	NL	00	0	0.0148033	-0.0148033
243	245	TD	00	0	0.0148061	-0.0148061
210	215	YL	00	0	0.0148529	-0.0148529
194	200	NR	00	0	0.0148557	-0.0148557
312	313	HQ	00	0	0.0148958	-0.0148958
39	48	SL	00	0	0.014908	-0.014908
4	6	SS	00	0	0.0150143	-0.0150143
4	6	SR	00	0	0.0150143	-0.0150143
335	357	AA	00	0	0.0150678	-0.0150678
67	69	HS	00	0	0.0150774	-0.0150774
67	69	ES	00	0	0.0150774	-0.0150774
69	70	SS	00	0	0.0150786	-0.0150786
69	70	ST	00	0	0.0150786	-0.0150786
69	70	SI	00	0	0.0150786	-0.0150786
245	248	NT	00	0	0.0150997	-0.0150997
39	44	NA	00	0	0.0153961	-0.0153961
248	250	VG	00	0	0.0154983	-0.0154983
248	250	VA	00	0	0.0154983	-0.0154983
35	39	QK	00	0	0.0155113	-0.0155113
394	399	LG	00	0	0.015528	-0.015528
394	399	LK	00	0	0.015528	-0.015528
39	44	EG	00	0	0.015676	-0.015676
245	248	LS	00	0	0.0157355	-0.0157355
245	248	LA	00	0	0.0157355	-0.0157355
245	248	SK	00	0	0.0157355	-0.0157355
68	69	TD	00	0	0.0158146	-0.0158146
194	195	QV	00	0	0.0158666	-0.0158666
277	298	TG	00	0	0.015878	-0.015878
346	347	NR	00	0	0.015919	-0.015919
346	347	GR	00	0	0.015919	-0.015919
210	215	ED	00	0	0.0159374	-0.0159374
210	215	GD	00	0	0.0159374	-0.0159374
83	86	TE	00	0	0.0159533	-0.0159533
83	86	SE	00	0	0.0159533	-0.0159533
245	248	AH	00	0	0.0162123	-0.0162123
32	36	EG	00	1	0.0162359	59.6081
312	313	RA	00	0	0.0162923	-0.0162923
39	44	IG	00	0	0.0163292	-0.0163292
245	248	SQ	00	0	0.0164508	-0.0164508
243	245	NL	00	0	0.0164512	-0.0164512
248	249	TR	00	0	0.0164947	-0.0164947
346	348	CI	00	0	0.0166985	-0.0166985
35	39	RR	00	0	0.0167522	-0.0167522
32	36	VK	00	0	0.0167882	-0.0167882
39	44	EA	00	0	0.0167957	-0.0167957
35	40	AA	00	0	0.0168574	-0.0168574
243	245	HS	00	0	0.0169213	-0.0169213
35	39	KP	00	0	0.0169214	-0.0169214
435	436	MR	00	0	0.0169492	-0.0169492
435	436	LK	00	0	0.0169492	-0.0169492
435	436	TR	00	0	0.0169492	-0.0169492
210	215	GS	00	0	0.0169747	-0.0169747
210	215	ES	00	0	0.0169747	-0.0169747
312	313	QV	00	0	0.0169906	-0.0169906
312	313	QK	00	0	0.0169906	-0.0169906
68	69	KN	00	0	0.0171779	-0.0171779
312	313	NV	00	0	0.0172233	-0.0172233
312	313	NK	00	0	0.0172233	-0.0172233
194	200	AR	00	0	0.0173317	-0.0173317
200	203	RQ	00	0	0.0173905	-0.0173905
67	69	AN	00	0	0.0174076	-0.0174076
39	44	IA	00	0	0.0174956	-0.0174956
296	297	KQ	00	0	0.0175404	-0.0175404
296	297	AQ	00	0	0.0175404	-0.0175404
277	298	QK	00	0	0.0176422	-0.0176422
490	529	EG	00	0	0.0176871	-0.0176871
490	529	EQ	00	0	0.0176871	-0.0176871
35	40	GD	00	0	0.0177031	-0.0177031
463	465	GR	00	0	0.0177515	-0.0177515
35	39	QS	00	0	0.0177675	-0.0177675
491	527	TS	00	0	0.0178444	-0.0178444
69	70	IR	00	0	0.0179399	-0.0179399
102	104	EQ	00	0	0.0183406	-0.0183406
43	44	QG	00	0	0.0183852	-0.0183852
243	245	SG	00	0	0.0185076	-0.0185076
32	36	QQ	00	1	0.0185553	51.9114
245	248	DV	00	0	0.0185965	-0.0185965
248	250	VS	00	0	0.018598	-0.018598
35	39	_M	00	0	0.0186136	-0.0186136
312	313	AE	00	0	0.0186198	-0.0186198
514	516	DK	00	0	0.0188416	-0.0188416
514	516	DQ	00	0	0.0188416	-0.0188416
312	313	VV	00	0	0.0188526	-0.0188526
312	313	VK	00	0	0.0188526	-0.0188526
194	200	QD	00	0	0.0188553	-0.0188553
450	471	AE	00	0	0.0189061	-0.0189061
450	471	IE	00	0	0.0189061	-0.0189061
43	44	EK	00	0	0.0192003	-0.0192003
346	347	CQ	00	0	0.0192957	-0.0192957
194	200	GM	00	0	0.0194267	-0.0194267
35	39	AP	00	0	0.0194596	-0.0194596
248	249	VT	00	0	0.0195011	-0.0195011
102	104	RF	00	0	0.0195817	-0.0195817
102	104	RL	00	0	0.0195817	-0.0195817
102	104	RI	00	0	0.0195817	-0.0195817
335	357	ES	00	0	0.0195881	-0.0195881
243	245	TS	00	0	0.0197415	-0.0197415
39	43	RQ	00	0	0.0197443	-0.0197443
39	48	KA	00	0	0.0198463	-0.0198463
35	39	_D	00	0	0.0198545	-0.0198545
200	203	RG	00	0	0.0198748	-0.0198748
291	292	AL	00	0	0.0199582	-0.0199582
210	215	VY	00	0	0.0199925	-0.0199925
194	200	RV	00	0	0.0200933	-0.0200933
32	36	TD	00	0	0.0201016	-0.0201016
245	248	AT	00	0	0.0202654	-0.0202654
35	39	KN	00	0	0.0203057	-0.0203057
32	36	AA	00	0	0.0203225	-0.0203225
210	215	YE	00	2	0.020464	191.486
35	40	RA	00	0	0.0205221	-0.0205221
32	36	GV	00	0	0.0207643	-0.0207643
32	36	GR	00	0	0.0207643	-0.0207643
296	297	AT	00	0	0.0207923	-0.0207923
296	297	KT	00	0	0.0207923	-0.0207923
39	48	QT	00	0	0.0208712	-0.0208712
39	48	VT	00	0	0.0208712	-0.0208712
39	48	GT	00	1	0.0208712	45.9338
32	36	QI	00	0	0.0208748	-0.0208748
43	44	QA	00	0	0.0210116	-0.0210116
448	449	KG	00	0	0.0210526	-0.0210526
39	43	PQ	00	0	0.0210605	-0.0210605
194	195	RL	00	0	0.0212756	-0.0212756
194	195	TL	00	0	0.0212756	-0.0212756
491	527	GR	00	0	0.0214133	-0.0214133
39	44	LG	00	0	0.0215545	-0.0215545
245	248	GN	00	0	0.0216165	-0.0216165
32	36	EQ	00	0	0.0216479	-0.0216479
245	248	HV	00	0	0.0216959	-0.0216959
248	250	VT	00	0	0.0216977	-0.0216977
210	215	SA	00	0	0.0218785	-0.0218785
102	104	PR	00	0	0.021972	-0.021972
102	104	LR	00	0	0.021972	-0.021972
102	104	VR	00	0	0.021972	-0.021972
32	36	IN	00	0	0.0220897	-0.0220897
32	36	DN	00	1	0.0220897	43.2921
243	245	QN	00	0	0.0220917	-0.0220917
491	527	KQ	00	0	0.0221271	-0.0221271
491	527	MQ	00	0	0.0221271	-0.0221271
491	527	EQ	00	0	0.0221271	-0.0221271
67	69	NP	00	0	0.022205	-0.022205
491	529	PG	00	0	0.0223464	-0.0223464
491	529	PQ	00	0	0.0223464	-0.0223464
39	48	SA	00	1	0.022362	42.7411
68	69	KS	00	0	0.0224949	-0.0224949
4	6	SG	00	0	0.0225214	-0.0225214
4	6	SN	00	0	0.0225214	-0.0225214
335	357	EA	00	0	0.0226017	-0.0226017
67	69	AS	00	0	0.0226162	-0.0226162
248	249	VN	00	0	0.0227513	-0.0227513
35	39	RP	00	0	0.0228439	-0.0228439
39	44	MG	00	0	0.0228609	-0.0228609
335	356	SG	00	0	0.0228628	-0.0228628
68	69	RN	00	1	0.0229039	41.6836
39	44	LA	00	0	0.0230941	-0.0230941
335	357	SQ	00	0	0.023104	-0.023104
335	357	SN	00	0	0.023104	-0.023104
335	357	SG	00	0	0.023104	-0.023104
210	215	FP	00	0	0.0231988	-0.0231988
243	245	LA	00	0	0.023208	-0.023208
194	195	KV	00	0	0.023304	-0.023304
35	39	AN	00	0	0.0233516	-0.0233516
346	348	LI	00	0	0.0233779	-0.0233779
194	200	NK	00	0	0.0234263	-0.0234263
243	245	QR	00	0	0.0235018	-0.0235018
102	104	HN	00	0	0.0235348	-0.0235348
491	527	PG	00	0	0.0235546	-0.0235546
491	527	PM	00	0	0.0235546	-0.0235546
194	200	QG	00	0	0.0235692	-0.0235692
102	104	MQ	00	0	0.0235808	-0.0235808
35	39	KE	00	0	0.02369	-0.02369
491	529	AK	00	0	0.023743	-0.023743
245	248	TY	00	0	0.0237622	-0.0237622
245	248	TR	00	0	0.0237622	-0.0237622
245	248	TI	00	0	0.0237622	-0.0237622
210	215	YC	00	0	0.0237646	-0.0237646
39	44	KK	00	0	0.0238406	-0.0238406
43	44	NG	00	0	0.0240909	-0.0240909
491	527	AT	00	0	0.0242684	-0.0242684
491	527	AE	00	0	0.0242684	-0.0242684
32	36	EI	00	0	0.0243539	-0.0243539
312	313	DA	00	0	0.0244385	-0.0244385
39	44	MA	00	0	0.0244938	-0.0244938
210	215	MN	00	0	0.024519	-0.024519
312	313	IT	00	0	0.0246712	-0.0246712
399	400	AI	00	0	0.0246744	-0.0246744
399	400	QI	00	0	0.0246744	-0.0246744
194	195	DV	00	0	0.0247915	-0.0247915
335	357	AR	00	0	0.025113	-0.025113
43	44	RK	00	1	0.0253589	37.4593
39	44	DG	00	0	0.0254735	-0.0254735
312	313	QR	00	0	0.0254859	-0.0254859
248	249	SQ	00	0	0.0255139	-0.0255139
248	249	AQ	00	0	0.0255139	-0.0255139
312	313	NR	00	0	0.025835	-0.025835
243	245	SH	00	0	0.0259107	-0.0259107
35	39	KI	00	0	0.0259462	-0.0259462
35	39	KL	00	0	0.0259462	-0.0259462
194	195	QP	00	0	0.0259635	-0.0259635
39	43	RN	00	0	0.0260906	-0.0260906
39	44	SK	00	0	0.0261267	-0.0261267
194	200	KD	00	0	0.0262832	-0.0262832
491	527	VG	00	0	0.0264097	-0.0264097
491	527	VM	00	0	0.0264097	-0.0264097
200	203	EA	00	0	0.0265157	-0.0265157
346	347	CR	00	0	0.0265316	-0.0265316
491	529	GD	00	0	0.0265363	-0.0265363
194	200	TE	00	0	0.0266165	-0.0266165
194	200	ME	00	0	0.0266165	-0.0266165
194	200	VE	00	0	0.0266165	-0.0266165
194	200	HE	00	0	0.0266165	-0.0266165
194	200	QL	00	0	0.0267117	-0.0267117
194	195	AT	00	0	0.0268199	-0.0268199
194	195	NT	00	0	0.0268199	-0.0268199
194	200	NS	00	0	0.0268546	-0.0268546
35	39	MG	00	0	0.0270179	-0.0270179
35	39	MV	00	0	0.0270179	-0.0270179
35	39	MQ	00	0	0.0270179	-0.0270179
248	250	NA	00	1	0.0270227	35.0329
248	250	NG	00	0	0.0270227	-0.0270227
491	529	VG	00	0	0.0272346	-0.0272346
491	529	VQ	00	0	0.0272346	-0.0272346
35	39	AE	00	0	0.0272435	-0.0272435
39	44	DA	00	0	0.0272931	-0.0272931
35	39	ER	00	0	0.0272999	-0.0272999
194	200	AK	00	0	0.0273307	-0.0273307
35	39	RN	00	0	0.0274127	-0.0274127
399	400	KL	00	0	0.027416	-0.027416
200	203	KQ	00	0	0.0274234	-0.0274234
200	203	DK	00	0	0.027519	-0.027519
43	44	NA	00	0	0.0275325	-0.0275325
210	215	WP	00	0	0.0275368	-0.0275368
210	215	MV	00	0	0.0275839	-0.0275839
35	40	MF	00	0	0.027795	-0.027795
35	40	ML	00	0	0.027795	-0.027795
39	43	PN	00	0	0.02783	-0.02783
245	248	SV	00	0	0.0278948	-0.0278948
245	248	IY	00	0	0.0278948	-0.0278948
245	248	IR	00	0	0.0278948	-0.0278948
245	248	II	00	0	0.0278948	-0.0278948
194	200	DD	00	0	0.0279973	-0.0279973
448	449	KK	00	1	0.0280702	33.6531
312	313	VR	00	0	0.0282788	-0.0282788
69	70	NN	00	0	0.0283859	-0.0283859
32	36	NG	00	0	0.028827	-0.028827
194	195	QK	00	0	0.0288483	-0.0288483
39	43	NQ	00	0	0.0289583	-0.0289583
312	313	KK	00	0	0.0293262	-0.0293262
312	313	KV	00	0	0.0293262	-0.0293262
102	104	SN	00	0	0.0294185	-0.0294185
296	297	SS	00	0	0.0295625	-0.0295625
296	297	SL	00	0	0.0295625	-0.0295625
245	248	QR	00	0	0.0296432	-0.0296432
245	248	QY	00	0	0.0296432	-0.0296432
245	248	QI	00	0	0.0296432	-0.0296432
194	200	GR	00	0	0.0297115	-0.0297115
35	39	AL	00	0	0.0298381	-0.0298381
35	39	AI	00	0	0.0298381	-0.0298381
68	69	RS	00	0	0.0299932	-0.0299932
335	357	CL	00	0	0.0301356	-0.0301356
194	200	IV	00	0	0.03014	-0.03014
291	292	DD	00	0	0.0302224	-0.0302224
291	292	DE	00	0	0.0302224	-0.0302224
291	292	DK	00	0	0.0302224	-0.0302224
194	195	QM	00	0	0.0302907	-0.0302907
550	556	PV	00	0	0.0303439	-0.0303439
550	556	NV	00	0	0.0303439	-0.0303439
550	556	_V	00	1	0.0303439	30.9859
243	245	AN	00	0	0.030376	-0.030376
210	215	MI	00	0	0.0306488	-0.0306488
39	48	A_	00	0	0.0307943	-0.0307943
39	43	AA	00	0	0.0308387	-0.0308387
39	43	AM	00	0	0.0308387	-0.0308387
39	43	AG	00	0	0.0308387	-0.0308387
39	43	AS	00	0	0.0308387	-0.0308387
346	347	LQ	00	1	0.0308731	30.4215
296	297	KV	00	0	0.0309421	-0.0309421
296	297	AV	00	0	0.0309421	-0.0309421
[truncated: 1,667 more rows]

## Sheet: NT.Exp>5
32	36	KN	10	0	194.201	-194.201
32	36	GE	01	0	184.024	-184.024
210	215	WT	01	5	141.119	-131.296
35	39	VA	10	205	408.791	-101.594
35	40	VD	10	34	114.893	-56.9547
35	39	TT	01	627	825.433	-47.7028
67	69	DD	10	14	57.4859	-32.8954
39	48	DS	01	3	37.9625	-32.1996
210	215	LY	10	49	104.086	-29.1532
67	70	DR	10	36	83.2675	-26.8318
68	69	SN	10	67	120.154	-23.5142
335	356	DR	01	29	68.3986	-22.6942
67	69	NT	01	100	159.062	-21.9303
35	39	VD	10	1	23.5276	-21.5701
35	39	VM	10	1	22.0571	-20.1024
35	39	MT	01	362	456.035	-19.3901
35	39	VK	10	14	40.438	-17.2849
399	400	DA	01	31	63.9644	-16.9884
35	39	VL	10	0	16.9104	-16.9104
83	86	KE	00	24	53.8103	-16.5146
102	104	KR	10	366	450.755	-15.9363
32	36	VE	01	0	15.6616	-15.6616
296	297	SE	01	47	82.2576	-15.1123
291	292	DV	01	225	289.259	-14.275
43	44	KA	10	1	15.8573	-13.9203
243	245	SV	01	16	38.9031	-13.4835
35	39	VS	10	22	46.3199	-12.769
210	215	LD	10	120	165.948	-12.7222
67	70	NK	01	113	156.305	-11.9977
335	356	GK	10	197	248.812	-10.7891
245	248	VD	10	270	329.44	-10.7246
69	70	TR	10	49	77.5863	-10.5325
39	43	TE	10	26	48.5641	-10.4839
335	357	DM	01	31	54.5691	-10.1798
35	39	ET	01	22	41.8905	-9.4444
32	36	KI	10	0	8.73907	-8.73907
200	203	TD	10	114	149.885	-8.59138
335	357	GK	10	0	8.31743	-8.31743
35	39	VR	10	0	8.0876	-8.0876
245	248	KD	00	17	33.3161	-7.99056
243	245	HV	01	4	14.8202	-7.89982
39	48	TT	10	370	426.607	-7.51126
43	44	EE	01	33	52.7936	-7.4211
35	40	TE	01	802	881.857	-7.23156
243	245	SM	00	0	6.98848	-6.98848
435	436	VE	10	2	9.77754	-6.18664
245	248	QE	01	307	352.25	-5.81276
210	215	LS	10	145	176.749	-5.70311
4	6	TE	01	12	23.2126	-5.41612
335	357	GR	10	12	23.104	-5.33666
102	104	RK	01	367	413.389	-5.20568
210	215	YT	01	1	6.76598	-4.91378
194	200	DT	01	21	33.7228	-4.8
68	69	GT	01	882	948.616	-4.67806
39	43	KK	01	54	72.3514	-4.6547
35	39	VE	10	7	15.44	-4.61354
291	292	EI	10	831	893.35	-4.35167
39	48	TE	10	81	99.986	-3.60519
245	248	VV	10	15	24.1507	-3.46719
35	39	KT	01	11	19.0411	-3.39579
35	40	VA	10	4	9.51345	-3.19528
248	250	DD	01	459	497.979	-3.05099
32	36	KA	10	33	44.6663	-3.04711
32	36	EE	01	36	47.9636	-2.98409
35	39	RT	01	17	25.7055	-2.94824
35	39	VN	10	7	13.2342	-2.93676
35	39	AT	01	14	21.8973	-2.84817
248	249	EQ	10	128	147.853	-2.66583
194	200	QA	00	2	5.91744	-2.5934
248	250	EE	10	460	495.264	-2.51084
68	69	SA	10	21	29.5616	-2.47962
200	203	ED	00	2	5.78042	-2.47241
335	356	SR	01	30	39.827	-2.42475
194	200	KT	01	23	31.6581	-2.3679
491	529	LD	10	8	13.6662	-2.34929
245	248	RE	01	26	34.9417	-2.2882
39	48	ES	01	17	24.335	-2.21088
243	245	AV	01	3	6.7926	-2.11757
248	250	EN	10	15	21.7387	-2.08889
67	69	DN	10	110	125.874	-2.00195
32	36	AE	01	4	7.83079	-1.87401
491	527	LN	10	72	84.2634	-1.78477
248	249	VK	01	31	39.3435	-1.76938
35	39	IA	00	70	81.8523	-1.71623
69	70	NK	01	110	124.478	-1.68387
491	527	AK	01	10	14.8887	-1.60518
245	248	MD	00	51	60.8821	-1.60403
43	44	KD	10	39	47.5718	-1.54452
67	70	GK	01	17	22.8981	-1.51925
102	104	QK	01	690	722.946	-1.50143
69	70	DK	01	47	55.766	-1.37795
335	357	CM	01	4	7.08689	-1.34458
360	514	AD	10	4	7.08054	-1.34026
491	527	LR	10	7	10.803	-1.33878
210	215	LC	10	61	70.6997	-1.33077
399	400	EI	10	26	32.5703	-1.32539
194	195	QI	01	25	31.4274	-1.31449
39	44	TA	10	10	14.2862	-1.28595
245	248	DE	01	3	5.66622	-1.25458
39	43	DK	01	30	36.6713	-1.21364
39	43	TQ	10	21	26.6627	-1.20264
35	39	IK	00	5	8.0969	-1.1845
39	48	AS	01	616	643.416	-1.16823
200	203	TG	10	3	5.50036	-1.13662
399	400	ET	10	536	560.932	-1.10818
248	250	TD	01	4	6.67787	-1.07385
248	250	ET	10	4	6.61612	-1.03445
102	104	MK	01	21	26.2007	-1.03232
277	298	KG	10	7	10.2413	-1.02584
277	298	KD	10	5	7.83157	-1.02378
248	249	EN	10	4	6.59218	-1.0193
194	195	EL	10	219	234.245	-0.992136
32	36	KQ	10	5	7.76806	-0.986366
4	6	SE	01	51	58.4957	-0.960509
245	248	EE	01	1179	1212.57	-0.929401
248	250	QD	01	16	20.0336	-0.812139
394	399	LE	01	6	8.59731	-0.784666
35	39	LT	01	551	572.186	-0.784415
35	40	ID	00	19	23.2707	-0.783781
194	195	DI	01	43	49.1053	-0.759065
491	527	SK	01	242	255.734	-0.737624
4	6	PA	10	17	20.8624	-0.715062
277	298	KA	10	20	24.0971	-0.696619
245	248	VN	10	37	42.1089	-0.619837
448	449	KE	01	7	9.30526	-0.5711
39	43	TR	10	57	62.8477	-0.5441
245	248	EN	00	5	6.93889	-0.54177
335	357	NM	01	7	9.21296	-0.531554
243	245	PE	10	1833	1864.43	-0.529683
194	195	AI	01	5	6.87474	-0.511239
210	215	LF	10	23	26.5124	-0.465328
210	215	LN	10	6	7.85553	-0.438287
245	248	NE	01	32	35.886	-0.420812
245	248	VQ	10	12	14.2427	-0.353145
4	6	HE	01	5	6.49952	-0.345959
35	40	AE	01	20	22.764	-0.335603
67	69	GT	01	19	21.601	-0.313178
39	48	SS	01	73	77.8719	-0.304799
296	297	TK	10	1781	1804.2	-0.298292
200	203	AE	01	3687	3720.19	-0.296177
43	44	QE	01	26	28.8871	-0.288542
39	48	NS	01	19	21.4148	-0.272294
399	400	EL	10	16	18.0946	-0.242464
248	249	DK	01	525	536.055	-0.227973
491	529	SE	01	288	296.166	-0.225129
4	6	PD	10	1025	1040.14	-0.220319
243	245	PK	10	1039	1054.19	-0.218982
35	39	VI	10	15	16.9104	-0.215828
68	69	SD	10	52	55.3089	-0.197956
435	436	AG	01	135	140.195	-0.192497
194	200	GT	01	7	8.25864	-0.191821
346	347	FR	10	9	10.3845	-0.184578
335	357	GT	10	378	386.298	-0.178262
39	44	TD	10	43	45.7158	-0.161333
39	43	AK	01	640	650.171	-0.159126
360	514	TE	01	108	112.08	-0.148497
245	248	TE	01	276	282.366	-0.143543
335	356	NR	01	10	11.2555	-0.140038
68	69	TT	01	5	5.89202	-0.135048
210	215	MT	01	60	62.827	-0.127205
248	250	ND	01	62	64.8708	-0.127042
248	249	QK	01	20	21.6389	-0.124129
194	200	EI	10	1651	1665.06	-0.118668
32	36	KG	10	5	5.82604	-0.11712
194	200	ES	10	90	93.2749	-0.114984
248	249	TK	01	6	6.88511	-0.113784
43	44	KK	10	7	7.92863	-0.108765
346	347	LK	01	7	7.92668	-0.108334
35	40	ME	01	481	487.941	-0.098745
335	357	GV	10	45	47.1321	-0.0964486
243	245	PD	10	8	8.92544	-0.095955
102	104	NK	01	6	6.79278	-0.0925254
39	48	TA	10	5	5.71349	-0.0890986
39	44	DE	01	37	38.8472	-0.0878313
243	245	PQ	10	459	465.115	-0.080386
39	48	IS	01	22	23.3616	-0.0793551
296	297	TR	10	407	412.642	-0.0771289
102	104	KT	10	5	5.65801	-0.0765246
550	556	KV	10	43	44.8179	-0.0737404
514	516	DE	01	8	8.79902	-0.0725578
83	86	RD	11	17824	17859.5	-0.0704444
39	44	TK	10	6	6.66688	-0.066708
200	203	IE	01	1639	1649.47	-0.0665014
69	70	SK	01	162	165.306	-0.0661329
210	215	LE	10	59	60.8803	-0.0580751
35	40	LE	01	591	596.813	-0.0566112
245	248	HE	01	6	6.61059	-0.0563967
43	44	KG	10	13	13.8751	-0.0551933
335	357	GL	10	5	5.54495	-0.0535574
4	6	PK	10	102	104.312	-0.051237
39	43	RK	01	14	14.8667	-0.0505299
102	104	KQ	10	17	17.917	-0.0469355
248	250	KD	01	20	20.9876	-0.046473
335	357	ST	00	9	9.65746	-0.0447583
277	298	RE	01	3742	3754.75	-0.0433261
296	297	TA	10	1487	1494.96	-0.0424232
346	347	FQ	10	7	7.55234	-0.0403953
394	399	QD	10	257	260.141	-0.0379324
210	215	ST	01	27	28.0305	-0.0378853
245	248	IE	01	328	331.474	-0.0364019
39	44	SE	01	78	79.6865	-0.0356925
68	69	SS	10	155	157.344	-0.0349264
491	527	SQ	00	6	6.4611	-0.0329066
39	44	AE	01	647	651.437	-0.0302204
210	215	FT	01	117	118.888	-0.0299828
435	436	IG	01	205	207.331	-0.0261962
69	70	AK	01	30	30.8705	-0.0245451
245	248	LE	01	92	93.4926	-0.0238282
39	48	PS	01	15	15.5744	-0.0211828
448	449	RD	10	88	89.3684	-0.0209534
43	44	NE	01	37	37.852	-0.019178
312	313	EP	11	7715	7725.83	-0.0151703
312	313	DP	01	20	20.5552	-0.0149971
346	347	YK	01	93	94.1293	-0.0135481
194	200	EE	10	552	554.688	-0.0130272
435	436	EG	01	80	80.9576	-0.0113275
32	36	KK	10	18	18.4491	-0.0109341
248	249	NK	01	68	68.8511	-0.0105199
296	297	TP	10	30	30.5296	-0.00918573
39	44	TG	10	13	13.3338	-0.00835485
243	245	PN	10	46	46.6106	-0.00799977
43	44	RE	01	69	69.7274	-0.00758811
194	200	KA	00	8	8.24855	-0.00748932
243	245	PT	10	414	415.529	-0.00562507
491	527	LQ	10	22	22.3262	-0.00476586
4	6	LE	01	10	10.2135	-0.00446446
461	464	KQ	01	311	312.081	-0.00374764
312	313	EA	10	9	9.18538	-0.00374149
491	529	VE	01	38	38.3736	-0.00363738
248	249	ER	10	27	27.3105	-0.00352956
68	69	NT	01	38	38.2982	-0.00232124
67	69	DS	10	163	163.537	-0.00176653
200	203	RE	01	51	51.2994	-0.00174754
39	43	TN	10	35	35.2328	-0.00153815
39	43	SK	01	77	77.307	-0.00121896
32	36	RE	01	121	121.377	-0.00117278
210	215	LL	10	44	44.1873	-0.000794218
296	297	TQ	10	175	175.299	-0.000509235
39	48	LS	01	32	32.1222	-0.000464514
32	36	QE	01	41	41.1117	-0.000303289
194	200	EA	10	3736	3736.95	-0.000241897
450	471	TD	11	1420	1420.54	-0.000204382
490	529	GE	11	1414	1414.52	-0.000188469
346	348	FN	11	1970	1970.5	-0.000128085
448	451	RK	11	1399	1399.36	-9.39132e-05
463	465	RK	11	1303	1303.33	-8.27482e-05
344	347	EK	11	2021	2021.18	-1.68355e-05
448	450	RT	11	1422	1422.12	-1.08361e-05
200	203	TK	10	33	33.0021	-1.40056e-07
335	357	GI	10	37	36.9663	3.06338e-05
346	348	LN	01	7	6.96994	0.000129619
399	400	DS	00	6	5.97121	0.00013878
296	297	TT	10	208	207.798	0.000196384
39	44	RE	01	16	15.9373	0.000246705
39	44	PE	01	16	15.9373	0.000246705
4	6	PG	10	6	5.96068	0.000259419
4	6	PN	10	6	5.96068	0.000259419
491	527	PK	01	29	28.9015	0.000335708
39	44	NE	01	22	21.9138	0.000339219
39	44	EE	01	24	23.9059	0.000370057
39	44	IE	01	25	24.902	0.000385476
514	516	EE	11	1392	1391.22	0.000433612
243	245	PH	10	7	6.94201	0.000484429
39	44	LE	01	33	32.8707	0.000508828
448	450	RS	10	11	10.9241	0.00052682
39	44	ME	01	35	34.8628	0.000539667
277	298	TE	01	9	8.92808	0.000579315
194	195	EV	10	11	10.9182	0.000613033
194	200	ED	10	12	11.9074	0.000719537
514	516	ED	10	15	14.8953	0.000735597
344	347	EQ	10	8	7.92233	0.00076147
200	203	SE	01	93	92.7336	0.000765569
335	356	CR	01	7	6.92644	0.000781191
243	245	PS	10	12	11.9006	0.000830449
360	514	VE	01	13	12.8941	0.000869472
194	200	EG	10	15	14.8843	0.000899421
435	436	PG	01	6	5.92373	0.000982032
194	195	EP	10	18	17.8661	0.00100314
461	464	RQ	11	1152	1150.92	0.00100475
194	200	EL	10	17	16.8689	0.00101934
344	347	ER	10	11	10.8932	0.00104702
194	195	EK	10	20	19.8513	0.00111461
39	44	KE	01	73	72.7139	0.00112559
35	40	_E	01	11	10.8871	0.00117018
194	195	EM	10	21	20.8438	0.00117034
194	200	EN	10	21	20.838	0.00125919
39	43	PK	01	16	15.8578	0.00127439
399	400	ES	10	60	59.7121	0.0013878
344	347	DK	01	17	16.8432	0.00145964
448	450	KT	01	10	9.87586	0.00156039
296	297	TN	10	7	6.89377	0.00163689
450	471	TN	10	10	9.87171	0.00166727
39	43	NK	01	22	21.8045	0.00175229
346	348	YN	01	97	96.5835	0.00179615
194	200	EV	10	210	209.372	0.00188101
346	347	FK	11	1941	1939.06	0.00193455
435	436	MG	01	12	11.8475	0.00196406
435	436	TG	01	12	11.8475	0.00196406
39	43	EK	01	25	24.7779	0.00199124
39	43	IK	01	25	24.7779	0.00199124
194	200	EM	10	34	33.7377	0.00203869
35	40	KE	01	20	19.7948	0.00212761
277	298	QE	01	34	33.7283	0.00218852
200	203	DE	01	12	11.8383	0.00220796
194	195	NI	01	7	6.87474	0.00228246
550	556	KI	11	1434	1432.18	0.00230759
296	297	TI	10	10	9.84825	0.00233842
448	451	RR	10	52	51.6443	0.00244957
67	69	DA	10	31	30.7252	0.00245731
39	43	LK	01	31	30.7246	0.00246913
200	203	GE	01	14	13.8114	0.00257595
463	465	KK	01	35	34.6893	0.00278195
39	43	MK	01	35	34.689	0.00278773
35	40	RE	01	28	27.7127	0.00297865
210	215	LV	10	9	8.83747	0.0029892
296	297	TH	10	13	12.8027	0.00303994
194	200	ER	10	52	51.5989	0.00311799
200	203	LE	01	17	16.771	0.00312794
39	44	TE	11	20342	20334	0.00314949
200	203	VE	01	208	207.171	0.00331964
210	215	LI	10	10	9.81941	0.00332134
243	245	PR	10	50	49.5858	0.00346021
200	203	NE	01	21	20.7171	0.00386392
194	195	GI	01	12	11.7853	0.00391278
435	436	LG	01	24	23.6949	0.00392813
448	449	RE	11	1319	1316.69	0.00403604
312	313	QP	01	72	71.4539	0.00417432
296	297	TD	10	18	17.7268	0.00420915
491	529	AE	01	17	16.727	0.00445708
450	471	TE	10	28	27.6408	0.00466834
194	195	ET	10	85	84.3678	0.00473707
335	357	SM	01	33	32.5997	0.00491542
194	200	EK	10	82	81.3675	0.00491683
35	40	EE	01	47	46.5177	0.00499988
210	215	LA	10	16	15.7111	0.00531414
243	245	PA	10	79	78.3455	0.00546713
394	399	QE	11	1646	1642.95	0.00567824
296	297	TG	10	25	24.6206	0.00584604
248	249	KK	01	22	21.6389	0.00602571
200	203	ME	01	33	32.5554	0.00607188
312	313	RP	01	14	13.7035	0.00641621
490	529	EE	01	26	25.5932	0.00646611
491	529	PE	01	32	31.486	0.0083898
463	465	RR	10	12	11.6716	0.00924022
35	40	IE	01	2607	2602.02	0.0095169
243	245	PL	10	140	138.84	0.00968858
490	529	GD	10	19	18.5735	0.00979507
450	471	SD	01	12	11.6597	0.00993262
245	248	VK	10	14	13.6235	0.0104072
194	195	EI	11	21641	21626	0.0104699
39	48	RS	01	16	15.5744	0.0116316
448	451	KK	01	10	9.63748	0.0136362
200	203	AK	00	9	8.64784	0.0143405
245	248	AE	01	49	48.1628	0.0145514
200	203	KE	01	82	80.8952	0.0150877
194	195	KI	01	47	46.1589	0.0153251
360	514	AE	11	974	970.034	0.0162119
312	313	AP	01	40	39.1528	0.018332
102	104	EK	01	21	20.3783	0.0189637
248	250	ES	10	6	5.67096	0.0190917
245	248	ME	01	1365	1359.89	0.0191872
248	249	ET	10	6	5.65044	0.0216249
200	203	EE	01	551	547.523	0.0220858
291	292	EL	10	21	20.3254	0.0223891
346	348	FI	10	7	6.60926	0.0231011
194	200	ET	11	14361	14342.5	0.0238411
296	297	TV	10	312	309.235	0.0247244
39	48	MS	01	35	34.0689	0.0254441
35	39	_T	01	11	10.4726	0.0265583
277	298	KE	11	5771	5758.61	0.0266449
4	6	PE	11	15503	15481.9	0.0288534
43	44	KE	11	21826	21800.8	0.0292051
245	248	SE	01	9	8.49932	0.0294936
243	245	PI	10	437	433.38	0.0302422
32	36	KD	10	90	88.3617	0.0303768
312	313	NP	01	74	72.4327	0.0339142
312	313	VP	01	81	79.2844	0.0371223
69	70	TK	11	21562	21533.6	0.0373338
32	36	NE	01	87	85.1599	0.0397613
248	249	EK	11	11422	11399.8	0.0433555
102	104	KN	10	123	120.704	0.043666
39	48	KS	01	71	69.1113	0.0516153
491	529	LE	11	1021	1013.46	0.0561458
312	313	KP	01	126	123.331	0.0577459
39	43	TK	11	20112	20076	0.0644575
435	436	VG	11	919	911.267	0.065623
491	527	VK	01	34	32.4047	0.0785363
312	313	TP	01	260	255.472	0.0802541
335	357	GS	10	13	12.0141	0.0809111
35	39	VP	10	12	11.0285	0.0855719
248	250	VD	01	39	37.2053	0.086573
312	313	EQ	10	31	29.3932	0.0878338
291	292	AV	01	10	9.09618	0.089806
335	357	GA	10	15	13.8624	0.093359
200	203	TE	11	14234	14197.1	0.0958432
243	245	PM	10	1886	1872.36	0.0993794
67	70	DK	11	21665	21615.8	0.111776
243	245	PV	11	10459	10422.9	0.124817
35	39	IT	01	2505	2484.87	0.163138
312	313	ES	10	23	21.1264	0.166164
67	69	DT	11	21363	21299.5	0.189199
248	250	ED	11	11392	11344.8	0.196772
296	297	TE	11	5514	5480.55	0.204173
68	69	ST	11	20677	20606.4	0.242064
39	48	TS	11	19974	19896.3	0.3037
83	86	KD	01	3348	3312.62	0.377875
102	104	KK	11	19996	19907.7	0.39159
291	292	EV	11	9327	9263.55	0.434608
312	313	ET	10	104	97.3651	0.452137
491	527	LK	11	904	883.685	0.46701
335	357	GM	11	1332	1303.99	0.60175
35	40	VE	11	12936	12846.8	0.619184
245	248	VE	11	7433	7358.53	0.753729
245	248	TD	00	16	12.6415	0.892261
245	248	KE	01	770	744.163	0.897043
83	86	RN	10	31	26.1436	0.902108
335	357	DT	00	20	16.1657	0.909423
68	69	GS	00	10	7.24335	1.04911
210	215	LT	11	20279	20128.8	1.12072
277	298	RA	00	20	15.7119	1.1703
194	200	QT	01	28	22.7113	1.23158
243	245	TV	01	22	17.2902	1.28291
491	527	SN	00	30	24.3854	1.29271
399	400	EA	11	672	639.644	1.63675
277	298	RD	00	8	5.10637	1.63973
277	298	RG	00	10	6.67756	1.65309
335	356	GR	11	1663	1611.26	1.66123
245	248	ID	00	21	14.84	2.55696
32	36	KE	11	17429	17211.1	2.7586
83	86	RE	10	320	290.11	3.07958
296	297	SA	00	31	22.4379	3.2672
35	40	LD	00	10	5.33749	4.0729
39	48	AT	00	22	13.7959	4.87886
245	248	MN	00	14	7.78193	4.96849
296	297	SR	00	12	6.19334	5.44413
200	203	ID	00	29	17.4142	7.70817
248	249	DQ	00	15	6.95255	9.31479
35	39	VT	11	12751	12410	9.36719
194	200	DA	00	18	8.7865	9.66126
399	400	DT	00	83	56.0932	12.9066
245	248	ED	00	81	54.2866	13.1452
335	356	SK	00	16	6.1501	15.7754
35	39	IS	00	22	9.27463	17.46
296	297	SK	00	51	27.0792	21.1307
200	203	AD	00	71	39.2756	25.625
243	245	SE	00	21	6.95887	28.3312
35	39	LA	00	46	18.848	39.1146
248	250	DE	00	51	21.7396	39.3829
245	248	QD	00	47	15.7702	61.8448
102	104	QR	00	49	16.3691	65.0478
335	356	DK	00	50	10.5621	147.257
291	292	DI	00	92	27.8953	147.316
35	39	TA	00	92	27.19	154.481
102	104	RR	00	53	9.36006	203.465
35	39	MA	00	94	15.0219	415.228
68	69	GN	00	57	5.53129	478.917
35	40	TD	00	81	7.88673	677.79

## Sheet: NT.Exp>5, chi>|0.5|
83	86	KE	00	24	53.8103	-16.5146
245	248	KD	00	17	33.3161	-7.99056
243	245	SM	00	0	6.98848	-6.98848
194	200	QA	00	2	5.91744	-2.5934
200	203	ED	00	2	5.78042	-2.47241
35	39	IA	00	70	81.8523	-1.71623
245	248	MD	00	51	60.8821	-1.60403
35	39	IK	00	5	8.0969	-1.1845
35	40	ID	00	19	23.2707	-0.783781
245	248	EN	00	5	6.93889	-0.54177
245	248	TD	00	16	12.6415	0.892261
335	357	DT	00	20	16.1657	0.909423
68	69	GS	00	10	7.24335	1.04911
277	298	RA	00	20	15.7119	1.1703
491	527	SN	00	30	24.3854	1.29271
277	298	RD	00	8	5.10637	1.63973
277	298	RG	00	10	6.67756	1.65309
245	248	ID	00	21	14.84	2.55696
296	297	SA	00	31	22.4379	3.2672
35	40	LD	00	10	5.33749	4.0729
39	48	AT	00	22	13.7959	4.87886
245	248	MN	00	14	7.78193	4.96849
296	297	SR	00	12	6.19334	5.44413
200	203	ID	00	29	17.4142	7.70817
248	249	DQ	00	15	6.95255	9.31479
194	200	DA	00	18	8.7865	9.66126
399	400	DT	00	83	56.0932	12.9066
245	248	ED	00	81	54.2866	13.1452
335	356	SK	00	16	6.1501	15.7754
35	39	IS	00	22	9.27463	17.46
296	297	SK	00	51	27.0792	21.1307
200	203	AD	00	71	39.2756	25.625
243	245	SE	00	21	6.95887	28.3312
35	39	LA	00	46	18.848	39.1146
248	250	DE	00	51	21.7396	39.3829
245	248	QD	00	47	15.7702	61.8448
102	104	QR	00	49	16.3691	65.0478
335	356	DK	00	50	10.5621	147.257
291	292	DI	00	92	27.8953	147.316
35	39	TA	00	92	27.19	154.481
102	104	RR	00	53	9.36006	203.465
35	39	MA	00	94	15.0219	415.228
68	69	GN	00	57	5.53129	478.917
35	40	TD	00	81	7.88673	677.79
32	36	GE	01	0	184.024	-184.024
210	215	WT	01	5	141.119	-131.296
35	39	TT	01	627	825.433	-47.7028
39	48	DS	01	3	37.9625	-32.1996
335	356	DR	01	29	68.3986	-22.6942
67	69	NT	01	100	159.062	-21.9303
35	39	MT	01	362	456.035	-19.3901
399	400	DA	01	31	63.9644	-16.9884
32	36	VE	01	0	15.6616	-15.6616
296	297	SE	01	47	82.2576	-15.1123
291	292	DV	01	225	289.259	-14.275
243	245	SV	01	16	38.9031	-13.4835
67	70	NK	01	113	156.305	-11.9977
335	357	DM	01	31	54.5691	-10.1798
35	39	ET	01	22	41.8905	-9.4444
243	245	HV	01	4	14.8202	-7.89982
43	44	EE	01	33	52.7936	-7.4211
35	40	TE	01	802	881.857	-7.23156
245	248	QE	01	307	352.25	-5.81276
4	6	TE	01	12	23.2126	-5.41612
102	104	RK	01	367	413.389	-5.20568
210	215	YT	01	1	6.76598	-4.91378
194	200	DT	01	21	33.7228	-4.8
68	69	GT	01	882	948.616	-4.67806
39	43	KK	01	54	72.3514	-4.6547
35	39	KT	01	11	19.0411	-3.39579
248	250	DD	01	459	497.979	-3.05099
32	36	EE	01	36	47.9636	-2.98409
35	39	RT	01	17	25.7055	-2.94824
35	39	AT	01	14	21.8973	-2.84817
335	356	SR	01	30	39.827	-2.42475
194	200	KT	01	23	31.6581	-2.3679
245	248	RE	01	26	34.9417	-2.2882
39	48	ES	01	17	24.335	-2.21088
243	245	AV	01	3	6.7926	-2.11757
32	36	AE	01	4	7.83079	-1.87401
248	249	VK	01	31	39.3435	-1.76938
69	70	NK	01	110	124.478	-1.68387
491	527	AK	01	10	14.8887	-1.60518
67	70	GK	01	17	22.8981	-1.51925
102	104	QK	01	690	722.946	-1.50143
69	70	DK	01	47	55.766	-1.37795
335	357	CM	01	4	7.08689	-1.34458
194	195	QI	01	25	31.4274	-1.31449
245	248	DE	01	3	5.66622	-1.25458
39	43	DK	01	30	36.6713	-1.21364
39	48	AS	01	616	643.416	-1.16823
248	250	TD	01	4	6.67787	-1.07385
102	104	MK	01	21	26.2007	-1.03232
4	6	SE	01	51	58.4957	-0.960509
245	248	EE	01	1179	1212.57	-0.929401
248	250	QD	01	16	20.0336	-0.812139
394	399	LE	01	6	8.59731	-0.784666
35	39	LT	01	551	572.186	-0.784415
194	195	DI	01	43	49.1053	-0.759065
491	527	SK	01	242	255.734	-0.737624
448	449	KE	01	7	9.30526	-0.5711
335	357	NM	01	7	9.21296	-0.531554
194	195	AI	01	5	6.87474	-0.511239
245	248	KE	01	770	744.163	0.897043
194	200	QT	01	28	22.7113	1.23158
243	245	TV	01	22	17.2902	1.28291
32	36	KN	10	0	194.201	-194.201
35	39	VA	10	205	408.791	-101.594
35	40	VD	10	34	114.893	-56.9547
67	69	DD	10	14	57.4859	-32.8954
210	215	LY	10	49	104.086	-29.1532
67	70	DR	10	36	83.2675	-26.8318
68	69	SN	10	67	120.154	-23.5142
35	39	VD	10	1	23.5276	-21.5701
35	39	VM	10	1	22.0571	-20.1024
35	39	VK	10	14	40.438	-17.2849
35	39	VL	10	0	16.9104	-16.9104
102	104	KR	10	366	450.755	-15.9363
43	44	KA	10	1	15.8573	-13.9203
35	39	VS	10	22	46.3199	-12.769
210	215	LD	10	120	165.948	-12.7222
335	356	GK	10	197	248.812	-10.7891
245	248	VD	10	270	329.44	-10.7246
69	70	TR	10	49	77.5863	-10.5325
39	43	TE	10	26	48.5641	-10.4839
32	36	KI	10	0	8.73907	-8.73907
200	203	TD	10	114	149.885	-8.59138
335	357	GK	10	0	8.31743	-8.31743
35	39	VR	10	0	8.0876	-8.0876
39	48	TT	10	370	426.607	-7.51126
435	436	VE	10	2	9.77754	-6.18664
210	215	LS	10	145	176.749	-5.70311
335	357	GR	10	12	23.104	-5.33666
35	39	VE	10	7	15.44	-4.61354
291	292	EI	10	831	893.35	-4.35167
39	48	TE	10	81	99.986	-3.60519
245	248	VV	10	15	24.1507	-3.46719
35	40	VA	10	4	9.51345	-3.19528
32	36	KA	10	33	44.6663	-3.04711
35	39	VN	10	7	13.2342	-2.93676
248	249	EQ	10	128	147.853	-2.66583
248	250	EE	10	460	495.264	-2.51084
68	69	SA	10	21	29.5616	-2.47962
491	529	LD	10	8	13.6662	-2.34929
248	250	EN	10	15	21.7387	-2.08889
67	69	DN	10	110	125.874	-2.00195
491	527	LN	10	72	84.2634	-1.78477
43	44	KD	10	39	47.5718	-1.54452
360	514	AD	10	4	7.08054	-1.34026
491	527	LR	10	7	10.803	-1.33878
210	215	LC	10	61	70.6997	-1.33077
399	400	EI	10	26	32.5703	-1.32539
39	44	TA	10	10	14.2862	-1.28595
39	43	TQ	10	21	26.6627	-1.20264
200	203	TG	10	3	5.50036	-1.13662
399	400	ET	10	536	560.932	-1.10818
248	250	ET	10	4	6.61612	-1.03445
277	298	KG	10	7	10.2413	-1.02584
277	298	KD	10	5	7.83157	-1.02378
248	249	EN	10	4	6.59218	-1.0193
194	195	EL	10	219	234.245	-0.992136
32	36	KQ	10	5	7.76806	-0.986366
4	6	PA	10	17	20.8624	-0.715062
277	298	KA	10	20	24.0971	-0.696619
245	248	VN	10	37	42.1089	-0.619837
39	43	TR	10	57	62.8477	-0.5441
243	245	PE	10	1833	1864.43	-0.529683
83	86	RN	10	31	26.1436	0.902108
83	86	RE	10	320	290.11	3.07958
335	357	GM	11	1332	1303.99	0.60175
35	40	VE	11	12936	12846.8	0.619184
245	248	VE	11	7433	7358.53	0.753729
210	215	LT	11	20279	20128.8	1.12072
399	400	EA	11	672	639.644	1.63675
335	356	GR	11	1663	1611.26	1.66123
32	36	KE	11	17429	17211.1	2.7586
35	39	VT	11	12751	12410	9.36719

## Sheet: NTque00
35	39	IA	00	70	81.8523	-1.71623
35	39	IK	00	5	8.0969	-1.1845
35	39	IS	00	22	9.27463	17.46
35	39	LA	00	46	18.848	39.1146
35	39	TA	00	92	27.19	154.481
35	39	MA	00	94	15.0219	415.228
35	40	ID	00	19	23.2707	-0.783781
35	40	LD	00	10	5.33749	4.0729
35	40	TD	00	81	7.88673	677.79
39	48	AT	00	22	13.7959	4.87886
68	69	GS	00	10	7.24335	1.04911
68	69	GN	00	57	5.53129	478.917
83	86	KE	00	24	53.8103	-16.5146
102	104	QR	00	49	16.3691	65.0478
102	104	RR	00	53	9.36006	203.465
194	200	QA	00	2	5.91744	-2.5934
194	200	DA	00	18	8.7865	9.66126
200	203	ED	00	2	5.78042	-2.47241
200	203	ID	00	29	17.4142	7.70817
200	203	AD	00	71	39.2756	25.625
243	245	SM	00	0	6.98848	-6.98848
243	245	SE	00	21	6.95887	28.3312
245	248	KD	00	17	33.3161	-7.99056
245	248	MD	00	51	60.8821	-1.60403
245	248	EN	00	5	6.93889	-0.54177
245	248	TD	00	16	12.6415	0.892261
245	248	ID	00	21	14.84	2.55696
245	248	MN	00	14	7.78193	4.96849
245	248	ED	00	81	54.2866	13.1452
245	248	QD	00	47	15.7702	61.8448
248	249	DQ	00	15	6.95255	9.31479
248	250	DE	00	51	21.7396	39.3829
277	298	RA	00	20	15.7119	1.1703
277	298	RD	00	8	5.10637	1.63973
277	298	RG	00	10	6.67756	1.65309
291	292	DI	00	92	27.8953	147.316
296	297	SA	00	31	22.4379	3.2672
296	297	SR	00	12	6.19334	5.44413
296	297	SK	00	51	27.0792	21.1307
335	356	SK	00	16	6.1501	15.7754
335	356	DK	00	50	10.5621	147.257
335	357	DT	00	20	16.1657	0.909423
399	400	DT	00	83	56.0932	12.9066
491	527	SN	00	30	24.3854	1.29271

## Sheet: rt.PROTpoint.T.070513.10A.1101
157	185	LQ	00	0	0.00010321	-0.00010321
157	185	LE	00	1	0.00010321	9687
157	185	KE	00	0	0.00010321	-0.00010321
157	185	KQ	00	1	0.00010321	9687
194	195	TV	00	0	0.000104515	-0.000104515
194	199	TV	00	0	0.000104778	-0.000104778
194	199	TL	00	0	0.000104778	-0.000104778
194	199	TT	00	0	0.000104778	-0.000104778
199	222	VF	00	0	0.0001048	-0.0001048
199	222	LE	00	0	0.0001048	-0.0001048
199	222	TF	00	0	0.0001048	-0.0001048
199	222	TE	00	0	0.0001048	-0.0001048
199	222	VE	00	0	0.0001048	-0.0001048
199	222	VP	00	0	0.0001048	-0.0001048
199	222	LP	00	0	0.0001048	-0.0001048
199	222	LF	00	0	0.0001048	-0.0001048
199	222	TP	00	0	0.0001048	-0.0001048
136	137	LM	00	0	0.000104877	-0.000104877
136	137	LA	00	0	0.000104877	-0.000104877
136	137	LD	00	0	0.000104877	-0.000104877
137	139	DP	00	0	0.000104976	-0.000104976
137	139	MP	00	0	0.000104976	-0.000104976
137	139	AP	00	0	0.000104976	-0.000104976
139	140	PG	00	0	0.000104998	-0.000104998
139	140	PR	00	0	0.000104998	-0.000104998
139	140	PI	00	0	0.000104998	-0.000104998
138	140	PG	00	0	0.000105285	-0.000105285
138	140	PR	00	0	0.000105285	-0.000105285
138	140	MN	00	0	0.000105285	-0.000105285
138	140	FR	00	0	0.000105285	-0.000105285
138	140	SR	00	0	0.000105285	-0.000105285
138	140	MG	00	0	0.000105285	-0.000105285
138	140	RR	00	0	0.000105285	-0.000105285
138	140	MR	00	0	0.000105285	-0.000105285
138	140	FI	00	1	0.000105285	9496
138	140	PN	00	0	0.000105285	-0.000105285
138	140	MI	00	0	0.000105285	-0.000105285
138	140	IN	00	1	0.000105285	9496
138	140	SN	00	0	0.000105285	-0.000105285
138	140	IR	00	0	0.000105285	-0.000105285
138	140	SI	00	0	0.000105285	-0.000105285
138	140	FG	00	0	0.000105285	-0.000105285
138	140	RG	00	0	0.000105285	-0.000105285
138	140	IG	00	0	0.000105285	-0.000105285
138	140	RI	00	0	0.000105285	-0.000105285
138	140	RN	00	0	0.000105285	-0.000105285
138	140	SG	00	0	0.000105285	-0.000105285
138	140	FN	00	0	0.000105285	-0.000105285
138	140	II	00	0	0.000105285	-0.000105285
138	140	PI	00	0	0.000105285	-0.000105285
151	152	YR	00	0	0.000105585	-0.000105585
151	152	KR	00	0	0.000105585	-0.000105585
151	152	YY	00	0	0.000105585	-0.000105585
151	152	KY	00	0	0.000105585	-0.000105585
151	152	KE	00	0	0.000105585	-0.000105585
151	152	YE	00	0	0.000105585	-0.000105585
151	152	HD	00	0	0.000105585	-0.000105585
151	152	HN	00	0	0.000105585	-0.000105585
151	152	YN	00	1	0.000105585	9469
151	152	HR	00	0	0.000105585	-0.000105585
151	152	HE	00	0	0.000105585	-0.000105585
151	152	HY	00	0	0.000105585	-0.000105585
151	152	KN	00	0	0.000105585	-0.000105585
151	152	YD	00	0	0.000105585	-0.000105585
151	152	KD	00	0	0.000105585	-0.000105585
113	151	SH	00	0	0.000105619	-0.000105619
113	151	EY	00	0	0.000105619	-0.000105619
113	151	EK	00	0	0.000105619	-0.000105619
113	151	EH	00	0	0.000105619	-0.000105619
113	151	SK	00	0	0.000105619	-0.000105619
113	151	SY	00	0	0.000105619	-0.000105619
136	139	LP	00	0	0.000106247	-0.000106247
197	199	FV	00	0	0.000106394	-0.000106394
197	199	FT	00	0	0.000106394	-0.000106394
197	199	DV	00	0	0.000106394	-0.000106394
197	199	DL	00	0	0.000106394	-0.000106394
197	199	FL	00	0	0.000106394	-0.000106394
197	199	DT	00	0	0.000106394	-0.000106394
192	195	LG	00	1	0.000106406	9396
192	195	MG	00	0	0.000106406	-0.000106406
192	195	LV	00	0	0.000106406	-0.000106406
192	195	MV	00	0	0.000106406	-0.000106406
192	195	CV	00	0	0.000106406	-0.000106406
192	195	CG	00	0	0.000106406	-0.000106406
136	138	PR	00	0	0.000106553	-0.000106553
136	138	LR	00	0	0.000106553	-0.000106553
136	138	LS	00	0	0.000106553	-0.000106553
136	138	LM	00	0	0.000106553	-0.000106553
136	138	PS	00	0	0.000106553	-0.000106553
136	138	LP	00	0	0.000106553	-0.000106553
136	138	LF	00	0	0.000106553	-0.000106553
136	138	PP	00	0	0.000106553	-0.000106553
136	138	LI	00	0	0.000106553	-0.000106553
136	138	PF	00	0	0.000106553	-0.000106553
136	138	PM	00	0	0.000106553	-0.000106553
136	138	PI	00	1	0.000106553	9383
138	139	MP	00	0	0.00010661	-0.00010661
138	139	IP	00	0	0.00010661	-0.00010661
138	139	RP	00	0	0.00010661	-0.00010661
138	139	PP	00	0	0.00010661	-0.00010661
138	139	SP	00	0	0.00010661	-0.00010661
138	139	FP	00	0	0.00010661	-0.00010661
173	176	LE	00	0	0.000106644	-0.000106644
173	176	LL	00	0	0.000106644	-0.000106644
173	176	DE	00	0	0.000106644	-0.000106644
173	176	LF	00	1	0.000106644	9375
173	176	DL	00	0	0.000106644	-0.000106644
173	176	DF	00	0	0.000106644	-0.000106644
169	170	MR	00	0	0.000106724	-0.000106724
169	170	MH	00	0	0.000106724	-0.000106724
194	197	TF	00	0	0.000106883	-0.000106883
194	197	TD	00	0	0.000106883	-0.000106883
192	194	MT	00	0	0.000107043	-0.000107043
192	194	CT	00	0	0.000107043	-0.000107043
207	212	VF	00	0	0.000107158	-0.000107158
207	212	I_	00	0	0.000107158	-0.000107158
207	212	VG	00	0	0.000107158	-0.000107158
207	212	VE	00	0	0.000107158	-0.000107158
207	212	IG	00	0	0.000107158	-0.000107158
207	212	IF	00	0	0.000107158	-0.000107158
207	212	IE	00	0	0.000107158	-0.000107158
207	212	V_	00	0	0.000107158	-0.000107158
64	72	QT	00	0	0.000107411	-0.000107411
64	72	QD	00	0	0.000107411	-0.000107411
64	72	ST	00	0	0.000107411	-0.000107411
64	72	SD	00	0	0.000107411	-0.000107411
170	174	RP	00	0	0.000107527	-0.000107527
170	174	HP	00	0	0.000107527	-0.000107527
218	222	YF	00	0	0.00010755	-0.00010755
218	222	WP	00	0	0.00010755	-0.00010755
218	222	YP	00	0	0.00010755	-0.00010755
218	222	FE	00	0	0.00010755	-0.00010755
218	222	YE	00	0	0.00010755	-0.00010755
218	222	GE	00	0	0.00010755	-0.00010755
218	222	WF	00	1	0.00010755	9296
218	222	GP	00	1	0.00010755	9296
218	222	WE	00	0	0.00010755	-0.00010755
218	222	GF	00	0	0.00010755	-0.00010755
218	222	FP	00	0	0.00010755	-0.00010755
218	222	FF	00	0	0.00010755	-0.00010755
166	169	NM	00	0	0.00010777	-0.00010777
166	169	GM	00	0	0.00010777	-0.00010777
166	169	HM	00	0	0.00010777	-0.00010777
184	185	LQ	00	0	0.000107828	-0.000107828
184	185	PQ	00	0	0.000107828	-0.000107828
184	185	LE	00	0	0.000107828	-0.000107828
184	185	PE	00	1	0.000107828	9272
199	203	TH	00	0	0.000107828	-0.000107828
199	203	VH	00	0	0.000107828	-0.000107828
199	203	VL	00	0	0.000107828	-0.000107828
199	203	LL	00	0	0.000107828	-0.000107828
199	203	LH	00	0	0.000107828	-0.000107828
199	203	TL	00	0	0.000107828	-0.000107828
169	174	MP	00	0	0.000107898	-0.000107898
157	184	KL	00	0	0.000107991	-0.000107991
157	184	LL	00	0	0.000107991	-0.000107991
157	184	LP	00	1	0.000107991	9258
157	184	KP	00	0	0.000107991	-0.000107991
169	173	MD	00	0	0.000107991	-0.000107991
169	173	ML	00	1	0.000107991	9258
195	196	VC	00	0	0.00010819	-0.00010819
195	196	VW	00	0	0.00010819	-0.00010819
195	196	GC	00	0	0.00010819	-0.00010819
195	196	VN	00	0	0.00010819	-0.00010819
195	196	VY	00	0	0.00010819	-0.00010819
195	196	GW	00	0	0.00010819	-0.00010819
195	196	GN	00	0	0.00010819	-0.00010819
195	196	VT	00	0	0.00010819	-0.00010819
195	196	GT	00	0	0.00010819	-0.00010819
195	196	GY	00	0	0.00010819	-0.00010819
110	184	KL	00	0	0.000108284	-0.000108284
110	184	TL	00	0	0.000108284	-0.000108284
110	184	SP	00	0	0.000108284	-0.000108284
110	184	SL	00	0	0.000108284	-0.000108284
110	184	KP	00	1	0.000108284	9233
110	184	TP	00	0	0.000108284	-0.000108284
212	215	EP	00	0	0.000108436	-0.000108436
212	215	_P	00	0	0.000108436	-0.000108436
212	215	GP	00	0	0.000108436	-0.000108436
212	215	FP	00	0	0.000108436	-0.000108436
196	199	YT	00	0	0.000108507	-0.000108507
196	199	WV	00	0	0.000108507	-0.000108507
196	199	NV	00	0	0.000108507	-0.000108507
196	199	CT	00	0	0.000108507	-0.000108507
196	199	NT	00	0	0.000108507	-0.000108507
196	199	YL	00	0	0.000108507	-0.000108507
196	199	WT	00	0	0.000108507	-0.000108507
196	199	TV	00	0	0.000108507	-0.000108507
196	199	CV	00	0	0.000108507	-0.000108507
196	199	WL	00	0	0.000108507	-0.000108507
196	199	CL	00	0	0.000108507	-0.000108507
196	199	NL	00	0	0.000108507	-0.000108507
196	199	TL	00	0	0.000108507	-0.000108507
196	199	YV	00	0	0.000108507	-0.000108507
196	199	TT	00	0	0.000108507	-0.000108507
203	204	HT	00	0	0.000108601	-0.000108601
203	204	LT	00	0	0.000108601	-0.000108601
210	212	VF	00	0	0.000108921	-0.000108921
210	212	VG	00	0	0.000108921	-0.000108921
210	212	VE	00	0	0.000108921	-0.000108921
210	212	V_	00	0	0.000108921	-0.000108921
110	215	SP	00	0	0.000108956	-0.000108956
110	215	KP	00	0	0.000108956	-0.000108956
64	70	S_	00	0	0.000109087	-0.000109087
64	70	Q_	00	0	0.000109087	-0.000109087
64	70	SI	00	0	0.000109087	-0.000109087
64	70	SM	00	0	0.000109087	-0.000109087
64	70	QM	00	0	0.000109087	-0.000109087
64	70	QI	00	0	0.000109087	-0.000109087
110	219	KF	00	0	0.000109242	-0.000109242
110	219	SF	00	1	0.000109242	9152
224	225	AT	00	0	0.00010929	-0.00010929
224	225	TS	00	0	0.00010929	-0.00010929
224	225	AS	00	0	0.00010929	-0.00010929
224	225	GT	00	0	0.00010929	-0.00010929
224	225	TT	00	0	0.00010929	-0.00010929
224	225	GL	00	0	0.00010929	-0.00010929
224	225	GS	00	0	0.00010929	-0.00010929
224	225	AL	00	0	0.00010929	-0.00010929
224	225	TL	00	0	0.00010929	-0.00010929
68	70	DI	00	0	0.000109314	-0.000109314
68	70	AM	00	0	0.000109314	-0.000109314
68	70	I_	00	0	0.000109314	-0.000109314
68	70	LM	00	0	0.000109314	-0.000109314
68	70	DM	00	0	0.000109314	-0.000109314
68	70	FM	00	0	0.000109314	-0.000109314
68	70	A_	00	0	0.000109314	-0.000109314
68	70	FI	00	0	0.000109314	-0.000109314
68	70	H_	00	0	0.000109314	-0.000109314
68	70	F_	00	0	0.000109314	-0.000109314
68	70	AI	00	0	0.000109314	-0.000109314
68	70	HI	00	0	0.000109314	-0.000109314
68	70	LI	00	0	0.000109314	-0.000109314
68	70	L_	00	0	0.000109314	-0.000109314
68	70	IM	00	0	0.000109314	-0.000109314
68	70	D_	00	0	0.000109314	-0.000109314
68	70	II	00	0	0.000109314	-0.000109314
68	70	HM	00	0	0.000109314	-0.000109314
226	238	GM	00	0	0.000109325	-0.000109325
226	238	HL	00	0	0.000109325	-0.000109325
226	238	GL	00	0	0.000109325	-0.000109325
226	238	GI	00	0	0.000109325	-0.000109325
226	238	HI	00	0	0.000109325	-0.000109325
226	238	HM	00	0	0.000109325	-0.000109325
82	83	FV	00	0	0.000109613	-0.000109613
82	83	IV	00	1	0.000109613	9121
82	83	QV	00	0	0.000109613	-0.000109613
82	83	FG	00	0	0.000109613	-0.000109613
82	83	IG	00	0	0.000109613	-0.000109613
82	83	QG	00	0	0.000109613	-0.000109613
173	177	LR	00	1	0.000109757	9109
173	177	DY	00	0	0.000109757	-0.000109757
173	177	DR	00	0	0.000109757	-0.000109757
173	177	LY	00	0	0.000109757	-0.000109757
177	192	YL	00	0	0.000109769	-0.000109769
177	192	YC	00	0	0.000109769	-0.000109769
177	192	RL	00	1	0.000109769	9108
177	192	RC	00	0	0.000109769	-0.000109769
177	192	YM	00	0	0.000109769	-0.000109769
177	192	RM	00	0	0.000109769	-0.000109769
238	240	GM	00	0	0.000109769	-0.000109769
238	240	IH	00	0	0.000109769	-0.000109769
238	240	LH	00	0	0.000109769	-0.000109769
238	240	MS	00	0	0.000109769	-0.000109769
238	240	MY	00	1	0.000109769	9108
238	240	GH	00	0	0.000109769	-0.000109769
238	240	LY	00	0	0.000109769	-0.000109769
238	240	MN	00	0	0.000109769	-0.000109769
238	240	LS	00	0	0.000109769	-0.000109769
238	240	LM	00	0	0.000109769	-0.000109769
238	240	IY	00	0	0.000109769	-0.000109769
238	240	MM	00	0	0.000109769	-0.000109769
238	240	GS	00	0	0.000109769	-0.000109769
238	240	IN	00	0	0.000109769	-0.000109769
238	240	GN	00	0	0.000109769	-0.000109769
238	240	IS	00	0	0.000109769	-0.000109769
238	240	MH	00	0	0.000109769	-0.000109769
238	240	IM	00	0	0.000109769	-0.000109769
238	240	LN	00	0	0.000109769	-0.000109769
238	240	GY	00	0	0.000109769	-0.000109769
219	222	FE	00	0	0.000109806	-0.000109806
219	222	FP	00	1	0.000109806	9105
219	222	FF	00	0	0.000109806	-0.000109806
236	237	GG	00	0	0.000109854	-0.000109854
236	237	GW	00	0	0.000109854	-0.000109854
236	237	GT	00	0	0.000109854	-0.000109854
240	243	MA	00	0	0.000109902	-0.000109902
240	243	YA	00	0	0.000109902	-0.000109902
240	243	NA	00	0	0.000109902	-0.000109902
240	243	NI	00	0	0.000109902	-0.000109902
240	243	MI	00	0	0.000109902	-0.000109902
240	243	YI	00	0	0.000109902	-0.000109902
240	243	HI	00	0	0.000109902	-0.000109902
240	243	HA	00	0	0.000109902	-0.000109902
39	40	QR	00	0	0.000110023	-0.000110023
39	40	QT	00	0	0.000110023	-0.000110023
39	40	QQ	00	0	0.000110023	-0.000110023
39	40	QC	00	0	0.000110023	-0.000110023
199	200	LG	00	0	0.000110241	-0.000110241
199	200	VG	00	0	0.000110241	-0.000110241
199	200	TG	00	0	0.000110241	-0.000110241
204	210	TV	00	0	0.000110534	-0.000110534
122	126	NI	00	0	0.000111062	-0.000111062
122	126	NE	00	0	0.000111062	-0.000111062
122	126	YE	00	0	0.000111062	-0.000111062
122	126	CI	00	0	0.000111062	-0.000111062
122	126	GE	00	0	0.000111062	-0.000111062
122	126	GI	00	0	0.000111062	-0.000111062
122	126	CE	00	0	0.000111062	-0.000111062
122	126	YI	00	0	0.000111062	-0.000111062
122	126	IE	00	0	0.000111062	-0.000111062
122	126	II	00	0	0.000111062	-0.000111062
237	238	WM	00	1	0.000111421	8973
237	238	GM	00	0	0.000111421	-0.000111421
237	238	WL	00	0	0.000111421	-0.000111421
237	238	GL	00	0	0.000111421	-0.000111421
237	238	TM	00	0	0.000111421	-0.000111421
237	238	GI	00	0	0.000111421	-0.000111421
237	238	TI	00	0	0.000111421	-0.000111421
237	238	WI	00	0	0.000111421	-0.000111421
237	238	TL	00	0	0.000111421	-0.000111421
226	228	GC	00	0	0.000111769	-0.000111769
226	228	GM	00	0	0.000111769	-0.000111769
226	228	QS	00	0	0.000111769	-0.000111769
226	228	QM	00	0	0.000111769	-0.000111769
226	228	HC	00	0	0.000111769	-0.000111769
226	228	HS	00	0	0.000111769	-0.000111769
226	228	GS	00	0	0.000111769	-0.000111769
226	228	QC	00	0	0.000111769	-0.000111769
226	228	HM	00	0	0.000111769	-0.000111769
215	218	PW	00	0	0.000111957	-0.000111957
215	218	PY	00	0	0.000111957	-0.000111957
215	218	PG	00	0	0.000111957	-0.000111957
215	218	PF	00	0	0.000111957	-0.000111957
197	200	DG	00	0	0.000112183	-0.000112183
197	200	FG	00	0	0.000112183	-0.000112183
67	70	I_	00	0	0.000112233	-0.000112233
67	70	IM	00	0	0.000112233	-0.000112233
67	70	II	00	0	0.000112233	-0.000112233
211	212	Y_	00	0	0.000112296	-0.000112296
211	212	YF	00	0	0.000112296	-0.000112296
211	212	VF	00	0	0.000112296	-0.000112296
211	212	VG	00	0	0.000112296	-0.000112296
211	212	YE	00	0	0.000112296	-0.000112296
211	212	VE	00	0	0.000112296	-0.000112296
211	212	YG	00	0	0.000112296	-0.000112296
211	212	V_	00	0	0.000112296	-0.000112296
39	44	QH	00	0	0.000112499	-0.000112499
39	44	Q_	00	0	0.000112499	-0.000112499
207	210	IV	00	0	0.000112867	-0.000112867
207	210	VV	00	0	0.000112867	-0.000112867
225	237	LG	00	0	0.000113327	-0.000113327
225	237	TG	00	0	0.000113327	-0.000113327
225	237	ST	00	0	0.000113327	-0.000113327
225	237	LT	00	0	0.000113327	-0.000113327
225	237	SG	00	0	0.000113327	-0.000113327
225	237	TT	00	0	0.000113327	-0.000113327
225	237	LW	00	0	0.000113327	-0.000113327
225	237	SW	00	0	0.000113327	-0.000113327
225	237	TW	00	0	0.000113327	-0.000113327
210	215	VP	00	0	0.000113817	-0.000113817
101	237	SW	00	0	0.000115527	-0.000115527
101	237	ST	00	0	0.000115527	-0.000115527
101	237	SG	00	0	0.000115527	-0.000115527
243	245	AH	00	0	0.000116063	-0.000116063
243	245	IH	00	0	0.000116063	-0.000116063
243	245	AS	00	0	0.000116063	-0.000116063
243	245	IS	00	0	0.000116063	-0.000116063
211	215	YP	00	0	0.000117772	-0.000117772
211	215	VP	00	0	0.000117772	-0.000117772
210	211	VY	00	0	0.000118022	-0.000118022
210	211	VV	00	0	0.000118022	-0.000118022
28	32	VD	00	0	0.000140331	-0.000140331
28	32	DD	00	0	0.000140331	-0.000140331
28	32	SD	00	0	0.000140331	-0.000140331
16	83	TG	00	0	0.000141743	-0.000141743
16	83	LG	00	0	0.000141743	-0.000141743
16	83	RG	00	0	0.000141743	-0.000141743
16	83	LL	00	0	0.000141743	-0.000141743
16	83	TL	00	0	0.000141743	-0.000141743
16	83	RL	00	0	0.000141743	-0.000141743
4	211	LM	00	0	0.000152416	-0.000152416
4	211	LV	00	0	0.000152416	-0.000152416
4	211	LY	00	0	0.000152416	-0.000152416
265	266	GV	00	0	0.00015321	-0.00015321
265	266	IV	00	0	0.00015321	-0.00015321
265	266	GK	00	1	0.00015321	6525
265	266	IK	00	0	0.00015321	-0.00015321
263	266	LK	00	1	0.000153304	6521
263	266	LV	00	0	0.000153304	-0.000153304
263	266	QV	00	1	0.000153304	6521
263	266	QK	00	0	0.000153304	-0.000153304
262	266	KK	00	1	0.000153445	6515
262	266	IV	00	1	0.000153445	6515
262	266	RV	00	0	0.000153445	-0.000153445
262	266	IK	00	0	0.000153445	-0.000153445
262	266	KV	00	0	0.000153445	-0.000153445
262	266	RK	00	0	0.000153445	-0.000153445
259	263	VL	00	0	0.000154751	-0.000154751
259	263	LL	00	0	0.000154751	-0.000154751
259	263	DQ	00	0	0.000154751	-0.000154751
259	263	VQ	00	1	0.000154751	6460
259	263	EQ	00	0	0.000154751	-0.000154751
259	263	EL	00	0	0.000154751	-0.000154751
259	263	LQ	00	0	0.000154751	-0.000154751
259	263	TQ	00	0	0.000154751	-0.000154751
259	263	DL	00	1	0.000154751	6460
259	263	TL	00	0	0.000154751	-0.000154751
259	265	DI	00	0	0.000155231	-0.000155231
259	265	LG	00	0	0.000155231	-0.000155231
259	265	VI	00	0	0.000155231	-0.000155231
259	265	TG	00	0	0.000155231	-0.000155231
259	265	LI	00	0	0.000155231	-0.000155231
259	265	DG	00	1	0.000155231	6440
259	265	VG	00	0	0.000155231	-0.000155231
259	265	TI	00	0	0.000155231	-0.000155231
263	265	LG	00	1	0.000155231	6440
263	265	LI	00	0	0.000155231	-0.000155231
263	265	QI	00	0	0.000155231	-0.000155231
263	265	QG	00	0	0.000155231	-0.000155231
266	269	VW	00	0	0.00015647	-0.00015647
266	269	VL	00	1	0.00015647	6389
266	269	KL	00	0	0.00015647	-0.00015647
266	269	KW	00	1	0.00015647	6389
265	269	IL	00	0	0.000158428	-0.000158428
265	269	GW	00	1	0.000158428	6310
265	269	GL	00	0	0.000158428	-0.000158428
265	269	IW	00	0	0.000158428	-0.000158428
93	269	RW	00	0	0.000158755	-0.000158755
93	269	RL	00	0	0.000158755	-0.000158755
93	269	IL	00	0	0.000158755	-0.000158755
93	269	WW	00	0	0.000158755	-0.000158755
93	269	WL	00	1	0.000158755	6297
93	269	IW	00	1	0.000158755	6297
249	251	LR	00	0	0.000160436	-0.000160436
249	251	LE	00	1	0.000160436	6231
249	251	AE	00	0	0.000160436	-0.000160436
249	251	IR	00	0	0.000160436	-0.000160436
249	251	DE	00	0	0.000160436	-0.000160436
249	251	AR	00	0	0.000160436	-0.000160436
249	251	IE	00	0	0.000160436	-0.000160436
249	251	DR	00	0	0.000160436	-0.000160436
290	291	KK	00	0	0.000161186	-0.000161186
290	291	QK	00	0	0.000161186	-0.000161186
268	273	KS	00	1	0.000161238	6200
268	273	KI	00	0	0.000161238	-0.000161238
268	273	NI	00	1	0.000161238	6200
268	273	NS	00	0	0.000161238	-0.000161238
265	275	GA	00	1	0.000161891	6175
265	275	GS	00	0	0.000161891	-0.000161891
265	275	IN	00	0	0.000161891	-0.000161891
265	275	GN	00	0	0.000161891	-0.000161891
265	275	IS	00	0	0.000161891	-0.000161891
265	275	IA	00	0	0.000161891	-0.000161891
268	275	KS	00	0	0.000162022	-0.000162022
268	275	KN	00	0	0.000162022	-0.000162022
268	275	NA	00	1	0.000162022	6170
268	275	NS	00	0	0.000162022	-0.000162022
268	275	NN	00	0	0.000162022	-0.000162022
268	275	KA	00	0	0.000162022	-0.000162022
296	298	IV	00	0	0.000162127	-0.000162127
296	298	QV	00	0	0.000162127	-0.000162127
296	298	EQ	00	0	0.000162127	-0.000162127
296	298	EV	00	1	0.000162127	6166
296	298	IQ	00	0	0.000162127	-0.000162127
296	298	QQ	00	0	0.000162127	-0.000162127
294	296	EE	00	0	0.000163026	-0.000163026
294	296	LE	00	1	0.000163026	6132
294	296	EQ	00	0	0.000163026	-0.000163026
294	296	LQ	00	0	0.000163026	-0.000163026
290	292	KK	00	0	0.000163666	-0.000163666
290	292	KG	00	0	0.000163666	-0.000163666
290	292	KL	00	1	0.000163666	6108
251	294	EE	00	1	0.000164204	6088
251	294	LE	00	0	0.000164204	-0.000164204
251	294	LL	00	1	0.000164204	6088
251	294	EL	00	0	0.000164204	-0.000164204
291	292	KK	00	0	0.000165426	-0.000165426
291	292	KG	00	0	0.000165426	-0.000165426
291	292	KL	00	0	0.000165426	-0.000165426
292	294	LE	00	1	0.000166472	6005
292	294	LL	00	0	0.000166472	-0.000166472
292	294	KE	00	0	0.000166472	-0.000166472
292	294	KL	00	1	0.000166472	6005
250	294	PE	00	1	0.000167084	5983
250	294	GL	00	0	0.000167084	-0.000167084
250	294	PL	00	0	0.000167084	-0.000167084
250	294	GE	00	0	0.000167084	-0.000167084
296	297	EH	00	0	0.000168095	-0.000168095
296	297	QH	00	0	0.000168095	-0.000168095
296	300	QS	00	0	0.000168492	-0.000168492
296	300	EL	00	1	0.000168492	5933
296	300	QL	00	0	0.000168492	-0.000168492
296	300	ES	00	0	0.000168492	-0.000168492
298	300	VL	00	1	0.000169062	5913
298	300	QS	00	0	0.000169062	-0.000169062
298	300	VS	00	0	0.000169062	-0.000169062
298	300	QL	00	0	0.000169062	-0.000169062
294	297	LH	00	0	0.000170097	-0.000170097
294	297	EH	00	0	0.000170097	-0.000170097
296	301	EF	00	0	0.000188182	-0.000188182
296	301	QF	00	0	0.000188182	-0.000188182
296	301	QT	00	0	0.000188182	-0.000188182
296	301	ET	00	1	0.000188182	5312
298	301	QF	00	0	0.000189	-0.000189
298	301	QT	00	0	0.000189	-0.000189
298	301	VF	00	0	0.000189	-0.000189
298	301	VT	00	1	0.000189	5289
300	301	LT	00	1	0.000192641	5189
300	301	RF	00	0	0.000192641	-0.000192641
300	301	RT	00	0	0.000192641	-0.000192641
300	301	LF	00	0	0.000192641	-0.000192641
194	195	GV	00	0	0.00020903	-0.00020903
194	195	SV	00	0	0.00020903	-0.00020903
194	195	TD	00	0	0.00020903	-0.00020903
194	199	GV	00	0	0.000209556	-0.000209556
194	199	GL	00	0	0.000209556	-0.000209556
194	199	SV	00	0	0.000209556	-0.000209556
194	199	TG	00	0	0.000209556	-0.000209556
194	199	ST	00	0	0.000209556	-0.000209556
194	199	SL	00	0	0.000209556	-0.000209556
194	199	GT	00	0	0.000209556	-0.000209556
199	222	LR	00	0	0.0002096	-0.0002096
199	222	GE	00	0	0.0002096	-0.0002096
199	222	GP	00	0	0.0002096	-0.0002096
199	222	GF	00	0	0.0002096	-0.0002096
199	222	VR	00	0	0.0002096	-0.0002096
199	222	TR	00	0	0.0002096	-0.0002096
136	137	LR	00	0	0.000209754	-0.000209754
136	137	PA	00	0	0.000209754	-0.000209754
136	137	VD	00	0	0.000209754	-0.000209754
136	137	VM	00	0	0.000209754	-0.000209754
136	137	VA	00	0	0.000209754	-0.000209754
136	137	PD	00	0	0.000209754	-0.000209754
136	137	PM	00	0	0.000209754	-0.000209754
137	139	RP	00	0	0.000209952	-0.000209952
139	140	PQ	00	0	0.000209996	-0.000209996
139	140	PN	00	0	0.000209996	-0.000209996
138	140	RQ	00	0	0.000210571	-0.000210571
138	140	PQ	00	0	0.000210571	-0.000210571
138	140	SQ	00	0	0.000210571	-0.000210571
138	140	FQ	00	0	0.000210571	-0.000210571
138	140	MQ	00	0	0.000210571	-0.000210571
138	140	IQ	00	0	0.000210571	-0.000210571
151	152	RE	00	0	0.000211171	-0.000211171
151	152	KL	00	0	0.000211171	-0.000211171
151	152	YL	00	0	0.000211171	-0.000211171
151	152	RY	00	1	0.000211171	4733.5
151	152	RR	00	0	0.000211171	-0.000211171
151	152	VN	00	0	0.000211171	-0.000211171
151	152	HL	00	0	0.000211171	-0.000211171
151	152	VE	00	0	0.000211171	-0.000211171
151	152	VY	00	0	0.000211171	-0.000211171
151	152	VD	00	0	0.000211171	-0.000211171
151	152	VR	00	0	0.000211171	-0.000211171
151	152	RN	00	0	0.000211171	-0.000211171
151	152	RD	00	0	0.000211171	-0.000211171
113	151	SV	00	0	0.000211238	-0.000211238
113	151	SR	00	1	0.000211238	4732
113	151	HH	00	0	0.000211238	-0.000211238
113	151	HY	00	0	0.000211238	-0.000211238
113	151	HK	00	0	0.000211238	-0.000211238
113	151	EV	00	0	0.000211238	-0.000211238
113	151	ER	00	0	0.000211238	-0.000211238
136	139	VP	00	0	0.000212495	-0.000212495
136	139	PP	00	0	0.000212495	-0.000212495
197	199	AT	00	0	0.000212789	-0.000212789
197	199	DG	00	0	0.000212789	-0.000212789
197	199	VL	00	0	0.000212789	-0.000212789
197	199	AL	00	0	0.000212789	-0.000212789
197	199	FG	00	0	0.000212789	-0.000212789
197	199	VT	00	0	0.000212789	-0.000212789
197	199	VV	00	0	0.000212789	-0.000212789
197	199	AV	00	0	0.000212789	-0.000212789
192	195	CD	00	0	0.000212811	-0.000212811
192	195	VG	00	0	0.000212811	-0.000212811
192	195	YG	00	0	0.000212811	-0.000212811
192	195	MD	00	0	0.000212811	-0.000212811
192	195	VV	00	0	0.000212811	-0.000212811
192	195	LD	00	0	0.000212811	-0.000212811
192	195	YV	00	0	0.000212811	-0.000212811
136	138	VF	00	0	0.000213106	-0.000213106
136	138	VI	00	0	0.000213106	-0.000213106
136	138	VP	00	0	0.000213106	-0.000213106
136	138	VR	00	0	0.000213106	-0.000213106
136	138	VM	00	0	0.000213106	-0.000213106
136	138	VS	00	0	0.000213106	-0.000213106
173	176	YF	00	0	0.000213288	-0.000213288
173	176	PL	00	0	0.000213288	-0.000213288
173	176	YL	00	0	0.000213288	-0.000213288
173	176	YE	00	0	0.000213288	-0.000213288
173	176	IL	00	0	0.000213288	-0.000213288
173	176	IF	00	0	0.000213288	-0.000213288
173	176	PE	00	0	0.000213288	-0.000213288
173	176	IE	00	0	0.000213288	-0.000213288
173	176	PF	00	0	0.000213288	-0.000213288
169	170	MT	00	1	0.000213447	4683
169	170	QR	00	0	0.000213447	-0.000213447
169	170	MI	00	0	0.000213447	-0.000213447
169	170	QH	00	0	0.000213447	-0.000213447
169	170	GR	00	0	0.000213447	-0.000213447
169	170	GH	00	0	0.000213447	-0.000213447
194	197	TV	00	0	0.000213767	-0.000213767
194	197	TA	00	0	0.000213767	-0.000213767
194	197	GD	00	0	0.000213767	-0.000213767
194	197	GF	00	0	0.000213767	-0.000213767
194	197	SF	00	0	0.000213767	-0.000213767
194	197	SD	00	0	0.000213767	-0.000213767
192	194	YT	00	0	0.000214087	-0.000214087
192	194	MG	00	0	0.000214087	-0.000214087
192	194	CS	00	0	0.000214087	-0.000214087
192	194	CG	00	0	0.000214087	-0.000214087
192	194	VT	00	0	0.000214087	-0.000214087
192	194	MS	00	0	0.000214087	-0.000214087
207	212	VQ	00	0	0.000214316	-0.000214316
207	212	IQ	00	1	0.000214316	4664
64	72	SE	00	0	0.000214823	-0.000214823
64	72	QE	00	0	0.000214823	-0.000214823
170	174	RF	00	0	0.000215054	-0.000215054
170	174	HS	00	0	0.000215054	-0.000215054
170	174	IP	00	0	0.000215054	-0.000215054
170	174	RS	00	0	0.000215054	-0.000215054
170	174	TP	00	0	0.000215054	-0.000215054
170	174	HF	00	0	0.000215054	-0.000215054
218	222	VE	00	0	0.0002151	-0.0002151
218	222	WR	00	0	0.0002151	-0.0002151
218	222	GR	00	0	0.0002151	-0.0002151
218	222	FR	00	0	0.0002151	-0.0002151
218	222	VF	00	0	0.0002151	-0.0002151
218	222	YR	00	0	0.0002151	-0.0002151
218	222	VP	00	0	0.0002151	-0.0002151
313	315	RQ	00	0	0.000215285	-0.000215285
313	315	LE	00	1	0.000215285	4643
313	315	LK	00	0	0.000215285	-0.000215285
313	315	VE	00	0	0.000215285	-0.000215285
313	315	RC	00	0	0.000215285	-0.000215285
313	315	VQ	00	0	0.000215285	-0.000215285
313	315	RN	00	0	0.000215285	-0.000215285
313	315	VC	00	0	0.000215285	-0.000215285
313	315	LC	00	0	0.000215285	-0.000215285
313	315	RE	00	0	0.000215285	-0.000215285
313	315	LQ	00	0	0.000215285	-0.000215285
313	315	VN	00	0	0.000215285	-0.000215285
313	315	VK	00	0	0.000215285	-0.000215285
313	315	RK	00	0	0.000215285	-0.000215285
313	315	LN	00	0	0.000215285	-0.000215285
166	169	HQ	00	0	0.00021554	-0.00021554
166	169	NQ	00	0	0.00021554	-0.00021554
166	169	NG	00	0	0.00021554	-0.00021554
166	169	GG	00	0	0.00021554	-0.00021554
166	169	HG	00	0	0.00021554	-0.00021554
166	169	SM	00	0	0.00021554	-0.00021554
166	169	GQ	00	0	0.00021554	-0.00021554
199	203	GL	00	0	0.000215657	-0.000215657
199	203	VT	00	0	0.000215657	-0.000215657
199	203	GH	00	0	0.000215657	-0.000215657
199	203	LT	00	0	0.000215657	-0.000215657
199	203	TT	00	0	0.000215657	-0.000215657
169	174	QP	00	0	0.000215796	-0.000215796
169	174	GP	00	0	0.000215796	-0.000215796
169	174	MF	00	0	0.000215796	-0.000215796
169	174	MS	00	0	0.000215796	-0.000215796
65	68	EL	00	0	0.000215866	-0.000215866
65	68	EA	00	0	0.000215866	-0.000215866
65	68	EF	00	0	0.000215866	-0.000215866
65	68	ED	00	0	0.000215866	-0.000215866
65	68	EI	00	0	0.000215866	-0.000215866
65	68	EH	00	0	0.000215866	-0.000215866
169	173	GL	00	0	0.000215983	-0.000215983
169	173	MP	00	0	0.000215983	-0.000215983
169	173	QL	00	0	0.000215983	-0.000215983
169	173	QD	00	0	0.000215983	-0.000215983
169	173	MI	00	0	0.000215983	-0.000215983
169	173	GD	00	0	0.000215983	-0.000215983
169	173	MY	00	0	0.000215983	-0.000215983
65	72	ED	00	0	0.000216357	-0.000216357
65	72	ET	00	0	0.000216357	-0.000216357
195	196	MT	00	0	0.00021638	-0.00021638
195	196	MN	00	0	0.00021638	-0.00021638
195	196	GA	00	0	0.00021638	-0.00021638
195	196	MC	00	0	0.00021638	-0.00021638
195	196	DC	00	0	0.00021638	-0.00021638
195	196	MY	00	0	0.00021638	-0.00021638
195	196	VA	00	0	0.00021638	-0.00021638
195	196	DY	00	0	0.00021638	-0.00021638
195	196	MW	00	0	0.00021638	-0.00021638
195	196	DN	00	0	0.00021638	-0.00021638
195	196	DT	00	0	0.00021638	-0.00021638
195	196	DW	00	0	0.00021638	-0.00021638
304	305	YQ	00	0	0.000216685	-0.000216685
304	305	TQ	00	0	0.000216685	-0.000216685
212	215	QP	00	0	0.000216873	-0.000216873
196	199	AT	00	0	0.000217014	-0.000217014
196	199	NG	00	0	0.000217014	-0.000217014
196	199	YG	00	0	0.000217014	-0.000217014
196	199	TG	00	0	0.000217014	-0.000217014
196	199	AL	00	0	0.000217014	-0.000217014
196	199	CG	00	0	0.000217014	-0.000217014
196	199	AV	00	0	0.000217014	-0.000217014
196	199	WG	00	0	0.000217014	-0.000217014
203	204	LR	00	0	0.000217202	-0.000217202
203	204	HR	00	1	0.000217202	4602
203	204	TT	00	0	0.000217202	-0.000217202
204	207	RV	00	0	0.000217439	-0.000217439
204	207	RI	00	1	0.000217439	4597
210	212	I_	00	0	0.000217841	-0.000217841
210	212	QF	00	0	0.000217841	-0.000217841
210	212	G_	00	0	0.000217841	-0.000217841
210	212	GE	00	0	0.000217841	-0.000217841
210	212	GG	00	0	0.000217841	-0.000217841
210	212	GF	00	0	0.000217841	-0.000217841
210	212	VQ	00	0	0.000217841	-0.000217841
210	212	Q_	00	0	0.000217841	-0.000217841
210	212	IG	00	0	0.000217841	-0.000217841
210	212	IF	00	0	0.000217841	-0.000217841
210	212	QG	00	0	0.000217841	-0.000217841
210	212	QE	00	0	0.000217841	-0.000217841
210	212	IE	00	1	0.000217841	4588.5
110	215	TP	00	0	0.000217912	-0.000217912
64	70	SH	00	0	0.000218174	-0.000218174
64	70	QH	00	0	0.000218174	-0.000218174
110	219	SA	00	0	0.000218484	-0.000218484
110	219	TF	00	0	0.000218484	-0.000218484
110	219	KA	00	0	0.000218484	-0.000218484
238	315	EN	00	0	0.000218484	-0.000218484
238	315	EE	00	0	0.000218484	-0.000218484
238	315	EK	00	0	0.000218484	-0.000218484
238	315	IC	00	0	0.000218484	-0.000218484
238	315	HQ	00	0	0.000218484	-0.000218484
238	315	EQ	00	0	0.000218484	-0.000218484
238	315	EC	00	0	0.000218484	-0.000218484
238	315	HK	00	0	0.000218484	-0.000218484
238	315	IQ	00	0	0.000218484	-0.000218484
238	315	HC	00	0	0.000218484	-0.000218484
238	315	IK	00	0	0.000218484	-0.000218484
238	315	IN	00	0	0.000218484	-0.000218484
238	315	HN	00	0	0.000218484	-0.000218484
238	315	HE	00	1	0.000218484	4575
238	315	IE	00	0	0.000218484	-0.000218484
224	225	RS	00	0	0.000218579	-0.000218579
224	225	RL	00	0	0.000218579	-0.000218579
224	225	RT	00	0	0.000218579	-0.000218579
68	70	FH	00	0	0.000218627	-0.000218627
68	70	AH	00	0	0.000218627	-0.000218627
68	70	IH	00	0	0.000218627	-0.000218627
68	70	LH	00	0	0.000218627	-0.000218627
68	70	HH	00	0	0.000218627	-0.000218627
68	70	Q_	00	0	0.000218627	-0.000218627
68	70	DH	00	0	0.000218627	-0.000218627
68	70	QM	00	0	0.000218627	-0.000218627
68	70	QI	00	0	0.000218627	-0.000218627
226	238	HH	00	0	0.000218651	-0.000218651
226	238	GG	00	0	0.000218651	-0.000218651
226	238	HG	00	0	0.000218651	-0.000218651
226	238	GH	00	0	0.000218651	-0.000218651
226	238	SL	00	0	0.000218651	-0.000218651
226	238	KI	00	0	0.000218651	-0.000218651
226	238	KL	00	0	0.000218651	-0.000218651
226	238	GE	00	0	0.000218651	-0.000218651
226	238	KM	00	0	0.000218651	-0.000218651
226	238	HE	00	1	0.000218651	4571.5
226	238	SI	00	0	0.000218651	-0.000218651
226	238	SM	00	0	0.000218651	-0.000218651
82	83	EG	00	0	0.000219226	-0.000219226
82	83	QL	00	0	0.000219226	-0.000219226
82	83	IL	00	0	0.000219226	-0.000219226
82	83	EV	00	0	0.000219226	-0.000219226
82	83	FL	00	0	0.000219226	-0.000219226
173	177	PR	00	0	0.000219515	-0.000219515
173	177	YR	00	0	0.000219515	-0.000219515
173	177	LS	00	0	0.000219515	-0.000219515
173	177	LQ	00	0	0.000219515	-0.000219515
173	177	YY	00	0	0.000219515	-0.000219515
173	177	IY	00	0	0.000219515	-0.000219515
173	177	LK	00	0	0.000219515	-0.000219515
173	177	LH	00	0	0.000219515	-0.000219515
173	177	DS	00	0	0.000219515	-0.000219515
173	177	DK	00	0	0.000219515	-0.000219515
173	177	DQ	00	0	0.000219515	-0.000219515
173	177	IR	00	0	0.000219515	-0.000219515
173	177	DH	00	0	0.000219515	-0.000219515
173	177	PY	00	0	0.000219515	-0.000219515
177	192	KL	00	0	0.000219539	-0.000219539
177	192	YY	00	0	0.000219539	-0.000219539
177	192	RY	00	0	0.000219539	-0.000219539
177	192	QL	00	0	0.000219539	-0.000219539
177	192	RV	00	0	0.000219539	-0.000219539
177	192	HL	00	0	0.000219539	-0.000219539
177	192	KC	00	0	0.000219539	-0.000219539
177	192	KM	00	0	0.000219539	-0.000219539
177	192	SM	00	0	0.000219539	-0.000219539
177	192	SC	00	0	0.000219539	-0.000219539
177	192	YV	00	0	0.000219539	-0.000219539
177	192	SL	00	0	0.000219539	-0.000219539
177	192	QM	00	0	0.000219539	-0.000219539
177	192	QC	00	0	0.000219539	-0.000219539
177	192	HC	00	0	0.000219539	-0.000219539
177	192	HM	00	0	0.000219539	-0.000219539
238	240	EN	00	0	0.000219539	-0.000219539
238	240	ID	00	0	0.000219539	-0.000219539
238	240	HH	00	0	0.000219539	-0.000219539
238	240	GD	00	0	0.000219539	-0.000219539
238	240	HY	00	0	0.000219539	-0.000219539
238	240	EH	00	1	0.000219539	4553
238	240	LD	00	0	0.000219539	-0.000219539
238	240	EY	00	0	0.000219539	-0.000219539
238	240	HS	00	0	0.000219539	-0.000219539
238	240	HN	00	0	0.000219539	-0.000219539
238	240	ES	00	0	0.000219539	-0.000219539
238	240	EM	00	0	0.000219539	-0.000219539
238	240	MD	00	0	0.000219539	-0.000219539
238	240	HM	00	0	0.000219539	-0.000219539
219	222	AE	00	0	0.000219611	-0.000219611
219	222	AF	00	0	0.000219611	-0.000219611
219	222	FR	00	0	0.000219611	-0.000219611
219	222	AP	00	0	0.000219611	-0.000219611
236	237	GL	00	0	0.000219708	-0.000219708
236	237	EG	00	0	0.000219708	-0.000219708
236	237	GA	00	0	0.000219708	-0.000219708
236	237	EW	00	0	0.000219708	-0.000219708
236	237	ET	00	0	0.000219708	-0.000219708
236	237	GY	00	1	0.000219708	4549.5
43	48	TK	00	0	0.000219804	-0.000219804
43	48	DA	00	0	0.000219804	-0.000219804
43	48	DK	00	0	0.000219804	-0.000219804
43	48	TA	00	0	0.000219804	-0.000219804
240	243	DI	00	0	0.000219804	-0.000219804
240	243	AA	00	0	0.000219804	-0.000219804
240	243	NK	00	0	0.000219804	-0.000219804
240	243	MK	00	0	0.000219804	-0.000219804
240	243	AI	00	0	0.000219804	-0.000219804
240	243	HK	00	1	0.000219804	4547.5
240	243	SA	00	0	0.000219804	-0.000219804
240	243	YK	00	0	0.000219804	-0.000219804
240	243	DA	00	0	0.000219804	-0.000219804
240	243	SI	00	0	0.000219804	-0.000219804
39	40	PR	00	0	0.000220046	-0.000220046
39	40	PT	00	0	0.000220046	-0.000220046
39	40	PQ	00	0	0.000220046	-0.000220046
39	40	QA	00	0	0.000220046	-0.000220046
39	40	PC	00	0	0.000220046	-0.000220046
39	40	QS	00	0	0.000220046	-0.000220046
321	323	LD	00	0	0.000220361	-0.000220361
321	323	AD	00	0	0.000220361	-0.000220361
321	323	TD	00	0	0.000220361	-0.000220361
199	200	GG	00	0	0.000220483	-0.000220483
199	200	VP	00	0	0.000220483	-0.000220483
199	200	LP	00	0	0.000220483	-0.000220483
199	200	TP	00	0	0.000220483	-0.000220483
322	323	YD	00	1	0.000220604	4531
321	322	AY	00	0	0.000220848	-0.000220848
321	322	TY	00	0	0.000220848	-0.000220848
321	322	LY	00	0	0.000220848	-0.000220848
204	210	TQ	00	0	0.000221068	-0.000221068
204	210	RV	00	0	0.000221068	-0.000221068
204	210	TG	00	0	0.000221068	-0.000221068
204	210	TI	00	0	0.000221068	-0.000221068
122	126	NP	00	0	0.000222124	-0.000222124
122	126	SE	00	0	0.000222124	-0.000222124
122	126	IP	00	0	0.000222124	-0.000222124
122	126	YP	00	0	0.000222124	-0.000222124
122	126	GP	00	0	0.000222124	-0.000222124
122	126	CP	00	0	0.000222124	-0.000222124
122	126	SI	00	0	0.000222124	-0.000222124
237	238	AM	00	0	0.000222841	-0.000222841
237	238	YL	00	0	0.000222841	-0.000222841
237	238	TH	00	0	0.000222841	-0.000222841
237	238	LL	00	0	0.000222841	-0.000222841
237	238	WH	00	0	0.000222841	-0.000222841
237	238	GG	00	1	0.000222841	4485.5
237	238	TG	00	0	0.000222841	-0.000222841
237	238	AI	00	0	0.000222841	-0.000222841
237	238	YM	00	0	0.000222841	-0.000222841
237	238	LI	00	0	0.000222841	-0.000222841
237	238	GH	00	0	0.000222841	-0.000222841
237	238	WG	00	0	0.000222841	-0.000222841
237	238	LM	00	0	0.000222841	-0.000222841
237	238	TE	00	0	0.000222841	-0.000222841
237	238	GE	00	0	0.000222841	-0.000222841
237	238	WE	00	0	0.000222841	-0.000222841
237	238	YI	00	0	0.000222841	-0.000222841
237	238	AL	00	0	0.000222841	-0.000222841
311	313	QV	00	0	0.000223115	-0.000223115
311	313	NL	00	0	0.000223115	-0.000223115
311	313	EV	00	0	0.000223115	-0.000223115
311	313	ER	00	0	0.000223115	-0.000223115
311	313	NV	00	0	0.000223115	-0.000223115
311	313	EL	00	1	0.000223115	4480
311	313	QL	00	0	0.000223115	-0.000223115
311	313	NR	00	0	0.000223115	-0.000223115
311	313	QR	00	0	0.000223115	-0.000223115
226	228	KC	00	0	0.000223539	-0.000223539
226	228	KS	00	0	0.000223539	-0.000223539
226	228	HY	00	0	0.000223539	-0.000223539
226	228	SC	00	0	0.000223539	-0.000223539
226	228	SS	00	0	0.000223539	-0.000223539
226	228	KM	00	0	0.000223539	-0.000223539
226	228	QY	00	0	0.000223539	-0.000223539
226	228	SM	00	0	0.000223539	-0.000223539
226	228	GY	00	0	0.000223539	-0.000223539
215	218	PV	00	0	0.000223914	-0.000223914
243	311	HQ	00	0	0.000224115	-0.000224115
243	311	KE	00	0	0.000224115	-0.000224115
243	311	KQ	00	0	0.000224115	-0.000224115
243	311	KN	00	0	0.000224115	-0.000224115
243	311	IQ	00	0	0.000224115	-0.000224115
243	311	IN	00	0	0.000224115	-0.000224115
243	311	HN	00	0	0.000224115	-0.000224115
243	311	HE	00	0	0.000224115	-0.000224115
243	311	IE	00	0	0.000224115	-0.000224115
275	305	SQ	00	0	0.000224266	-0.000224266
275	305	AQ	00	0	0.000224266	-0.000224266
197	200	DP	00	0	0.000224366	-0.000224366
197	200	VG	00	0	0.000224366	-0.000224366
197	200	AG	00	0	0.000224366	-0.000224366
197	200	FP	00	0	0.000224366	-0.000224366
67	70	IH	00	0	0.000224467	-0.000224467
211	212	M_	00	0	0.000224593	-0.000224593
211	212	MG	00	0	0.000224593	-0.000224593
211	212	ME	00	0	0.000224593	-0.000224593
211	212	WF	00	0	0.000224593	-0.000224593
211	212	WE	00	0	0.000224593	-0.000224593
211	212	W_	00	0	0.000224593	-0.000224593
211	212	MF	00	0	0.000224593	-0.000224593
211	212	VQ	00	0	0.000224593	-0.000224593
211	212	YQ	00	0	0.000224593	-0.000224593
211	212	WG	00	0	0.000224593	-0.000224593
39	44	P_	00	0	0.000224997	-0.000224997
39	44	PH	00	0	0.000224997	-0.000224997
43	44	T_	00	0	0.000225581	-0.000225581
43	44	TH	00	0	0.000225581	-0.000225581
207	210	VG	00	0	0.000225734	-0.000225734
207	210	VI	00	0	0.000225734	-0.000225734
207	210	VQ	00	0	0.000225734	-0.000225734
207	210	IG	00	0	0.000225734	-0.000225734
207	210	IQ	00	0	0.000225734	-0.000225734
207	210	II	00	0	0.000225734	-0.000225734
225	237	LL	00	0	0.000226655	-0.000226655
225	237	TA	00	0	0.000226655	-0.000226655
225	237	TY	00	0	0.000226655	-0.000226655
225	237	SL	00	0	0.000226655	-0.000226655
225	237	LY	00	0	0.000226655	-0.000226655
225	237	SY	00	0	0.000226655	-0.000226655
225	237	SA	00	0	0.000226655	-0.000226655
225	237	LA	00	0	0.000226655	-0.000226655
225	237	TL	00	0	0.000226655	-0.000226655
273	305	IQ	00	0	0.000226912	-0.000226912
273	305	SQ	00	0	0.000226912	-0.000226912
210	215	QP	00	0	0.000227635	-0.000227635
210	215	IP	00	0	0.000227635	-0.000227635
210	215	GP	00	0	0.000227635	-0.000227635
323	324	DL	00	0	0.000228258	-0.000228258
321	324	LL	00	0	0.000228519	-0.000228519
321	324	AL	00	0	0.000228519	-0.000228519
321	324	TL	00	0	0.000228519	-0.000228519
101	321	SA	00	0	0.000230362	-0.000230362
101	321	VL	00	0	0.000230362	-0.000230362
101	321	DA	00	0	0.000230362	-0.000230362
101	321	ST	00	0	0.000230362	-0.000230362
101	321	VT	00	0	0.000230362	-0.000230362
101	321	DL	00	0	0.000230362	-0.000230362
101	321	VA	00	0	0.000230362	-0.000230362
101	321	SL	00	0	0.000230362	-0.000230362
101	321	DT	00	0	0.000230362	-0.000230362
101	237	VW	00	0	0.000231054	-0.000231054
101	237	SA	00	0	0.000231054	-0.000231054
101	237	DG	00	0	0.000231054	-0.000231054
101	237	VG	00	0	0.000231054	-0.000231054
101	237	VT	00	0	0.000231054	-0.000231054
101	237	SL	00	0	0.000231054	-0.000231054
101	237	DT	00	0	0.000231054	-0.000231054
101	237	SY	00	0	0.000231054	-0.000231054
101	237	DW	00	0	0.000231054	-0.000231054
243	245	KH	00	0	0.000232126	-0.000232126
243	245	KS	00	0	0.000232126	-0.000232126
243	245	AG	00	0	0.000232126	-0.000232126
243	245	IG	00	0	0.000232126	-0.000232126
211	215	MP	00	0	0.000235544	-0.000235544
210	211	GV	00	0	0.000236044	-0.000236044
210	211	IY	00	0	0.000236044	-0.000236044
210	211	IV	00	0	0.000236044	-0.000236044
210	211	QV	00	0	0.000236044	-0.000236044
210	211	QY	00	1	0.000236044	4234.5
210	211	VM	00	0	0.000236044	-0.000236044
210	211	GY	00	0	0.000236044	-0.000236044
344	346	ID	00	0	0.000241779	-0.000241779
344	346	IQ	00	1	0.000241779	4134
344	346	IN	00	0	0.000241779	-0.000241779
344	346	IM	00	0	0.000241779	-0.000241779
344	346	IW	00	0	0.000241779	-0.000241779
346	347	M_	00	0	0.000242307	-0.000242307
346	347	QN	00	0	0.000242307	-0.000242307
346	347	W_	00	0	0.000242307	-0.000242307
346	347	Q_	00	0	0.000242307	-0.000242307
346	347	D_	00	0	0.000242307	-0.000242307
346	347	MN	00	0	0.000242307	-0.000242307
346	347	WN	00	0	0.000242307	-0.000242307
346	347	DN	00	0	0.000242307	-0.000242307
315	348	EV	00	0	0.000243665	-0.000243665
315	348	KD	00	0	0.000243665	-0.000243665
315	348	KV	00	0	0.000243665	-0.000243665
315	348	EY	00	0	0.000243665	-0.000243665
315	348	EL	00	0	0.000243665	-0.000243665
315	348	KL	00	0	0.000243665	-0.000243665
315	348	KY	00	0	0.000243665	-0.000243665
315	348	ED	00	0	0.000243665	-0.000243665
348	351	VN	00	0	0.000243724	-0.000243724
348	351	YN	00	0	0.000243724	-0.000243724
348	351	LN	00	0	0.000243724	-0.000243724
348	351	DN	00	0	0.000243724	-0.000243724
344	345	IY	00	1	0.000244081	4095
344	345	IM	00	0	0.000244081	-0.000244081
344	345	II	00	0	0.000244081	-0.000244081
345	347	M_	00	0	0.000244678	-0.000244678
345	347	I_	00	0	0.000244678	-0.000244678
345	347	Y_	00	0	0.000244678	-0.000244678
345	347	MN	00	0	0.000244678	-0.000244678
345	347	IN	00	0	0.000244678	-0.000244678
345	347	YN	00	0	0.000244678	-0.000244678
346	348	WV	00	0	0.000244858	-0.000244858
346	348	WD	00	0	0.000244858	-0.000244858
346	348	DD	00	0	0.000244858	-0.000244858
346	348	WY	00	0	0.000244858	-0.000244858
346	348	QV	00	0	0.000244858	-0.000244858
346	348	WL	00	0	0.000244858	-0.000244858
346	348	NL	00	0	0.000244858	-0.000244858
346	348	MY	00	0	0.000244858	-0.000244858
346	348	ND	00	0	0.000244858	-0.000244858
346	348	NY	00	0	0.000244858	-0.000244858
346	348	NV	00	0	0.000244858	-0.000244858
346	348	QL	00	0	0.000244858	-0.000244858
346	348	QD	00	0	0.000244858	-0.000244858
346	348	DV	00	0	0.000244858	-0.000244858
346	348	MV	00	0	0.000244858	-0.000244858
346	348	MD	00	0	0.000244858	-0.000244858
346	348	QY	00	0	0.000244858	-0.000244858
346	348	ML	00	0	0.000244858	-0.000244858
346	348	DL	00	0	0.000244858	-0.000244858
346	348	DY	00	0	0.000244858	-0.000244858
238	347	EN	00	0	0.000246124	-0.000246124
238	347	I_	00	0	0.000246124	-0.000246124
238	347	H_	00	0	0.000246124	-0.000246124
238	347	E_	00	0	0.000246124	-0.000246124
238	347	IN	00	0	0.000246124	-0.000246124
238	347	HN	00	0	0.000246124	-0.000246124
345	348	YY	00	0	0.000247341	-0.000247341
345	348	YL	00	0	0.000247341	-0.000247341
345	348	IV	00	0	0.000247341	-0.000247341
345	348	ID	00	0	0.000247341	-0.000247341
345	348	IL	00	0	0.000247341	-0.000247341
345	348	MY	00	0	0.000247341	-0.000247341
345	348	YV	00	0	0.000247341	-0.000247341
345	348	IY	00	0	0.000247341	-0.000247341
345	348	MV	00	0	0.000247341	-0.000247341
345	348	MD	00	0	0.000247341	-0.000247341
345	348	ML	00	0	0.000247341	-0.000247341
345	348	YD	00	0	0.000247341	-0.000247341
238	348	IV	00	0	0.000248756	-0.000248756
238	348	HD	00	0	0.000248756	-0.000248756
238	348	ID	00	0	0.000248756	-0.000248756
238	348	HL	00	0	0.000248756	-0.000248756
238	348	IL	00	0	0.000248756	-0.000248756
238	348	HV	00	0	0.000248756	-0.000248756
238	348	HY	00	0	0.000248756	-0.000248756
238	348	EV	00	0	0.000248756	-0.000248756
238	348	EY	00	0	0.000248756	-0.000248756
238	348	EL	00	0	0.000248756	-0.000248756
238	348	IY	00	0	0.000248756	-0.000248756
238	348	ED	00	0	0.000248756	-0.000248756
385	388	IV	00	0	0.000249252	-0.000249252
385	388	IQ	00	0	0.000249252	-0.000249252
385	388	IS	00	0	0.000249252	-0.000249252
344	348	IV	00	0	0.000249563	-0.000249563
344	348	ID	00	0	0.000249563	-0.000249563
344	348	IL	00	0	0.000249563	-0.000249563
344	348	IY	00	0	0.000249563	-0.000249563
347	348	_D	00	0	0.000250564	-0.000250564
347	348	_V	00	0	0.000250564	-0.000250564
347	348	_Y	00	0	0.000250564	-0.000250564
347	348	NL	00	0	0.000250564	-0.000250564
347	348	ND	00	0	0.000250564	-0.000250564
347	348	_L	00	0	0.000250564	-0.000250564
347	348	NY	00	0	0.000250564	-0.000250564
347	348	NV	00	0	0.000250564	-0.000250564
324	344	LI	00	0	0.000252143	-0.000252143
324	388	LV	00	0	0.000253165	-0.000253165
324	388	LS	00	0	0.000253165	-0.000253165
324	388	LQ	00	0	0.000253165	-0.000253165
335	357	AY	00	0	0.00026688	-0.00026688
335	357	YY	00	0	0.00026688	-0.00026688
335	357	LY	00	0	0.00026688	-0.00026688
16	83	TS	00	0	0.000283487	-0.000283487
16	83	LS	00	0	0.000283487	-0.000283487
16	83	RS	00	1	0.000283487	3525.5
4	211	QV	00	0	0.000304832	-0.000304832
4	211	QY	00	0	0.000304832	-0.000304832
4	211	QM	00	0	0.000304832	-0.000304832
262	266	EK	00	0	0.00030689	-0.00030689
262	266	EV	00	0	0.00030689	-0.00030689
194	195	TM	00	0	0.000313545	-0.000313545
194	199	TS	00	0	0.000314334	-0.000314334
199	222	SE	00	0	0.000314399	-0.000314399
199	222	SF	00	1	0.000314399	3178.67
199	222	VY	00	0	0.000314399	-0.000314399
199	222	TY	00	0	0.000314399	-0.000314399
199	222	SP	00	0	0.000314399	-0.000314399
199	222	LY	00	0	0.000314399	-0.000314399
137	139	DQ	00	0	0.000314928	-0.000314928
137	139	MQ	00	0	0.000314928	-0.000314928
137	139	AQ	00	0	0.000314928	-0.000314928
139	140	QR	00	0	0.000314994	-0.000314994
139	140	QG	00	0	0.000314994	-0.000314994
139	140	QI	00	0	0.000314994	-0.000314994
138	140	VN	00	0	0.000315856	-0.000315856
138	140	VG	00	0	0.000315856	-0.000315856
138	140	VI	00	0	0.000315856	-0.000315856
138	140	VR	00	0	0.000315856	-0.000315856
136	139	LQ	00	0	0.000318742	-0.000318742
197	199	DS	00	0	0.000319183	-0.000319183
197	199	FS	00	0	0.000319183	-0.000319183
192	195	CM	00	0	0.000319217	-0.000319217
192	195	LM	00	0	0.000319217	-0.000319217
192	195	MM	00	0	0.000319217	-0.000319217
192	195	QV	00	0	0.000319217	-0.000319217
192	195	QG	00	0	0.000319217	-0.000319217
136	138	PV	00	0	0.000319659	-0.000319659
136	138	LV	00	0	0.000319659	-0.000319659
138	139	RQ	00	0	0.000319829	-0.000319829
138	139	PQ	00	0	0.000319829	-0.000319829
138	139	SQ	00	0	0.000319829	-0.000319829
138	139	FQ	00	0	0.000319829	-0.000319829
138	139	PS	00	1	0.000319829	3124.67
138	139	SS	00	0	0.000319829	-0.000319829
138	139	VP	00	0	0.000319829	-0.000319829
138	139	MQ	00	0	0.000319829	-0.000319829
138	139	IS	00	0	0.000319829	-0.000319829
138	139	MS	00	0	0.000319829	-0.000319829
138	139	RS	00	0	0.000319829	-0.000319829
138	139	FS	00	0	0.000319829	-0.000319829
138	139	IQ	00	0	0.000319829	-0.000319829
169	170	RH	00	0	0.000320171	-0.000320171
169	170	RR	00	0	0.000320171	-0.000320171
249	251	LL	00	0	0.000320873	-0.000320873
249	251	IL	00	1	0.000320873	3114.5
249	251	AL	00	0	0.000320873	-0.000320873
249	251	DL	00	0	0.000320873	-0.000320873
192	194	QT	00	0	0.00032113	-0.00032113
64	72	QG	00	0	0.000322234	-0.000322234
64	72	SG	00	0	0.000322234	-0.000322234
290	291	GK	00	0	0.000322373	-0.000322373
290	291	QA	00	0	0.000322373	-0.000322373
290	291	KA	00	1	0.000322373	3100
268	273	KR	00	0	0.000322477	-0.000322477
268	273	NR	00	0	0.000322477	-0.000322477
170	174	HG	00	0	0.000322581	-0.000322581
170	174	RG	00	0	0.000322581	-0.000322581
218	222	YY	00	0	0.00032265	-0.00032265
218	222	WY	00	0	0.00032265	-0.00032265
218	222	FY	00	0	0.00032265	-0.00032265
218	222	GY	00	0	0.00032265	-0.00032265
166	169	AM	00	0	0.000323311	-0.000323311
166	169	NR	00	0	0.000323311	-0.000323311
166	169	HR	00	0	0.000323311	-0.000323311
166	169	GR	00	0	0.000323311	-0.000323311
199	203	SH	00	0	0.000323485	-0.000323485
199	203	TN	00	0	0.000323485	-0.000323485
199	203	VN	00	0	0.000323485	-0.000323485
199	203	SL	00	0	0.000323485	-0.000323485
199	203	LN	00	0	0.000323485	-0.000323485
169	174	MG	00	0	0.000323694	-0.000323694
169	174	RP	00	0	0.000323694	-0.000323694
169	173	RL	00	0	0.000323974	-0.000323974
169	173	RD	00	0	0.000323974	-0.000323974
296	298	AV	00	0	0.000324254	-0.000324254
296	298	AQ	00	0	0.000324254	-0.000324254
195	196	GS	00	1	0.00032457	3079
195	196	VS	00	0	0.00032457	-0.00032457
212	215	FW	00	0	0.000325309	-0.000325309
212	215	GW	00	0	0.000325309	-0.000325309
212	215	EW	00	0	0.000325309	-0.000325309
212	215	_W	00	0	0.000325309	-0.000325309
196	199	SV	00	0	0.000325521	-0.000325521
196	199	WS	00	0	0.000325521	-0.000325521
196	199	QL	00	0	0.000325521	-0.000325521
196	199	LL	00	0	0.000325521	-0.000325521
196	199	QT	00	0	0.000325521	-0.000325521
196	199	LV	00	0	0.000325521	-0.000325521
196	199	CS	00	0	0.000325521	-0.000325521
196	199	TS	00	0	0.000325521	-0.000325521
196	199	QV	00	0	0.000325521	-0.000325521
196	199	ST	00	0	0.000325521	-0.000325521
196	199	NS	00	0	0.000325521	-0.000325521
196	199	SL	00	0	0.000325521	-0.000325521
196	199	YS	00	1	0.000325521	3070
196	199	LT	00	0	0.000325521	-0.000325521
203	204	NT	00	0	0.000325804	-0.000325804
294	296	EA	00	0	0.000326052	-0.000326052
294	296	EI	00	1	0.000326052	3065
294	296	LI	00	0	0.000326052	-0.000326052
294	296	LA	00	0	0.000326052	-0.000326052
210	212	EG	00	0	0.000326762	-0.000326762
210	212	EE	00	0	0.000326762	-0.000326762
210	212	E_	00	0	0.000326762	-0.000326762
210	212	EF	00	0	0.000326762	-0.000326762
110	215	KW	00	0	0.000326869	-0.000326869
110	215	SW	00	1	0.000326869	3057.33
290	292	GK	00	1	0.000327332	3053
290	292	GG	00	0	0.000327332	-0.000327332
290	292	GL	00	0	0.000327332	-0.000327332
224	225	HL	00	0	0.000327869	-0.000327869
224	225	HS	00	0	0.000327869	-0.000327869
224	225	TQ	00	0	0.000327869	-0.000327869
224	225	HT	00	0	0.000327869	-0.000327869
224	225	AQ	00	0	0.000327869	-0.000327869
224	225	GQ	00	0	0.000327869	-0.000327869
68	70	Y_	00	0	0.000327941	-0.000327941
68	70	YI	00	0	0.000327941	-0.000327941
68	70	YM	00	0	0.000327941	-0.000327941
226	238	HS	00	0	0.000327976	-0.000327976
226	238	GS	00	0	0.000327976	-0.000327976
69	72	VD	00	0	0.000328587	-0.000328587
69	72	VT	00	0	0.000328587	-0.000328587
82	83	IS	00	0	0.000328839	-0.000328839
82	83	QS	00	0	0.000328839	-0.000328839
82	83	FS	00	0	0.000328839	-0.000328839
177	192	RQ	00	0	0.000329308	-0.000329308
177	192	YQ	00	0	0.000329308	-0.000329308
238	240	SH	00	0	0.000329308	-0.000329308
238	240	MA	00	0	0.000329308	-0.000329308
238	240	SN	00	0	0.000329308	-0.000329308
238	240	SY	00	0	0.000329308	-0.000329308
238	240	GA	00	0	0.000329308	-0.000329308
238	240	LA	00	0	0.000329308	-0.000329308
238	240	SS	00	0	0.000329308	-0.000329308
238	240	SM	00	0	0.000329308	-0.000329308
238	240	IA	00	0	0.000329308	-0.000329308
219	222	FY	00	0	0.000329417	-0.000329417
199	200	SG	00	0	0.000330724	-0.000330724
291	292	AG	00	0	0.000330852	-0.000330852
291	292	AL	00	1	0.000330852	3020.5
291	292	AK	00	0	0.000330852	-0.000330852
204	210	TE	00	0	0.000331602	-0.000331602
69	70	VI	00	0	0.000332963	-0.000332963
69	70	VM	00	0	0.000332963	-0.000332963
69	70	V_	00	0	0.000332963	-0.000332963
122	126	CQ	00	0	0.000333185	-0.000333185
122	126	CD	00	0	0.000333185	-0.000333185
122	126	NQ	00	0	0.000333185	-0.000333185
122	126	ID	00	0	0.000333185	-0.000333185
122	126	GD	00	0	0.000333185	-0.000333185
122	126	YD	00	0	0.000333185	-0.000333185
122	126	YQ	00	0	0.000333185	-0.000333185
122	126	ND	00	0	0.000333185	-0.000333185
122	126	IQ	00	0	0.000333185	-0.000333185
122	126	GQ	00	0	0.000333185	-0.000333185
250	294	TE	00	0	0.000334169	-0.000334169
250	294	TL	00	1	0.000334169	2990.5
237	238	TS	00	0	0.000334262	-0.000334262
237	238	WS	00	0	0.000334262	-0.000334262
237	238	GS	00	0	0.000334262	-0.000334262
226	228	GV	00	0	0.000335308	-0.000335308
226	228	HV	00	0	0.000335308	-0.000335308
226	228	QV	00	0	0.000335308	-0.000335308
215	218	WY	00	1	0.000335871	2975.33
215	218	WG	00	1	0.000335871	2975.33
215	218	WF	00	1	0.000335871	2975.33
215	218	WW	00	0	0.000335871	-0.000335871
296	297	EN	00	0	0.000336191	-0.000336191
296	297	AH	00	0	0.000336191	-0.000336191
296	297	IH	00	0	0.000336191	-0.000336191
296	297	QN	00	0	0.000336191	-0.000336191
296	297	EI	00	0	0.000336191	-0.000336191
296	297	QS	00	0	0.000336191	-0.000336191
296	297	QM	00	0	0.000336191	-0.000336191
296	297	QI	00	0	0.000336191	-0.000336191
296	297	ES	00	0	0.000336191	-0.000336191
296	297	EM	00	0	0.000336191	-0.000336191
296	300	IL	00	0	0.000336984	-0.000336984
296	300	ER	00	0	0.000336984	-0.000336984
296	300	AS	00	0	0.000336984	-0.000336984
296	300	QR	00	0	0.000336984	-0.000336984
296	300	AL	00	0	0.000336984	-0.000336984
296	300	IS	00	0	0.000336984	-0.000336984
298	300	VR	00	0	0.000338123	-0.000338123
298	300	QR	00	0	0.000338123	-0.000338123
298	300	VK	00	0	0.000338123	-0.000338123
298	300	QK	00	0	0.000338123	-0.000338123
207	210	VE	00	0	0.0003386	-0.0003386
207	210	IE	00	0	0.0003386	-0.0003386
225	237	QT	00	0	0.000339982	-0.000339982
225	237	QW	00	0	0.000339982	-0.000339982
225	237	QG	00	0	0.000339982	-0.000339982
294	297	EN	00	0	0.000340194	-0.000340194
294	297	EI	00	0	0.000340194	-0.000340194
294	297	LI	00	0	0.000340194	-0.000340194
294	297	LS	00	0	0.000340194	-0.000340194
294	297	LM	00	0	0.000340194	-0.000340194
294	297	ES	00	0	0.000340194	-0.000340194
294	297	EM	00	0	0.000340194	-0.000340194
294	297	LN	00	0	0.000340194	-0.000340194
210	215	VW	00	0	0.000341452	-0.000341452
210	215	EP	00	0	0.000341452	-0.000341452
211	215	VW	00	0	0.000353315	-0.000353315
211	215	WP	00	0	0.000353315	-0.000353315
211	215	YW	00	1	0.000353315	2828.33
210	211	EY	00	0	0.000354066	-0.000354066
210	211	EV	00	0	0.000354066	-0.000354066
296	301	AT	00	0	0.000376364	-0.000376364
296	301	AF	00	0	0.000376364	-0.000376364
296	301	IT	00	0	0.000376364	-0.000376364
296	301	IF	00	0	0.000376364	-0.000376364
298	301	RF	00	0	0.000378	-0.000378
298	301	RT	00	0	0.000378	-0.000378
157	185	KI	00	0	0.000412839	-0.000412839
157	185	LI	00	0	0.000412839	-0.000412839
194	195	NV	00	0	0.00041806	-0.00041806
194	195	GD	00	0	0.00041806	-0.00041806
194	195	SD	00	2	0.00041806	9564
194	199	NV	00	0	0.000419111	-0.000419111
194	199	NT	00	0	0.000419111	-0.000419111
194	199	GG	00	0	0.000419111	-0.000419111
194	199	NL	00	0	0.000419111	-0.000419111
194	199	SG	00	2	0.000419111	9540
199	222	GR	00	0	0.000419199	-0.000419199
136	137	PR	00	0	0.000419507	-0.000419507
136	137	VR	00	0	0.000419507	-0.000419507
137	139	DS	00	0	0.000419903	-0.000419903
137	139	MS	00	0	0.000419903	-0.000419903
137	139	AS	00	0	0.000419903	-0.000419903
139	140	SR	00	0	0.000419992	-0.000419992
139	140	SI	00	0	0.000419992	-0.000419992
139	140	SG	00	0	0.000419992	-0.000419992
138	140	TN	00	0	0.000421141	-0.000421141
138	140	TG	00	0	0.000421141	-0.000421141
138	140	TR	00	0	0.000421141	-0.000421141
138	140	TI	00	0	0.000421141	-0.000421141
151	152	VL	00	2	0.000422342	9467
151	152	RL	00	0	0.000422342	-0.000422342
113	151	IY	00	0	0.000422476	-0.000422476
113	151	IH	00	0	0.000422476	-0.000422476
113	151	HV	00	0	0.000422476	-0.000422476
113	151	HR	00	0	0.000422476	-0.000422476
113	151	IK	00	0	0.000422476	-0.000422476
136	139	LS	00	0	0.000424989	-0.000424989
197	199	VG	00	0	0.000425577	-0.000425577
197	199	AG	00	0	0.000425577	-0.000425577
192	195	EG	00	0	0.000425622	-0.000425622
192	195	VD	00	2	0.000425622	9394
192	195	EV	00	0	0.000425622	-0.000425622
192	195	YD	00	0	0.000425622	-0.000425622
136	138	PT	00	0	0.000426212	-0.000426212
136	138	LT	00	0	0.000426212	-0.000426212
138	139	TP	00	0	0.000426439	-0.000426439
173	176	DT	00	0	0.000426576	-0.000426576
173	176	LT	00	0	0.000426576	-0.000426576
169	170	QT	00	0	0.000426894	-0.000426894
169	170	GI	00	0	0.000426894	-0.000426894
169	170	GT	00	0	0.000426894	-0.000426894
169	170	QI	00	0	0.000426894	-0.000426894
194	197	GV	00	0	0.000427533	-0.000427533
194	197	SV	00	0	0.000427533	-0.000427533
194	197	SA	00	0	0.000427533	-0.000427533
194	197	GA	00	0	0.000427533	-0.000427533
194	197	ND	00	0	0.000427533	-0.000427533
194	197	NF	00	0	0.000427533	-0.000427533
192	194	MN	00	0	0.000428174	-0.000428174
192	194	VG	00	0	0.000428174	-0.000428174
192	194	YG	00	0	0.000428174	-0.000428174
192	194	ET	00	0	0.000428174	-0.000428174
192	194	CN	00	0	0.000428174	-0.000428174
192	194	VS	00	2	0.000428174	9338
192	194	YS	00	0	0.000428174	-0.000428174
207	212	S_	00	0	0.000428633	-0.000428633
207	212	SE	00	0	0.000428633	-0.000428633
207	212	SF	00	0	0.000428633	-0.000428633
207	212	SG	00	0	0.000428633	-0.000428633
170	174	TF	00	0	0.000430108	-0.000430108
170	174	TS	00	0	0.000430108	-0.000430108
170	174	IS	00	0	0.000430108	-0.000430108
170	174	IF	00	2	0.000430108	9296
218	222	VR	00	0	0.0004302	-0.0004302
313	315	AE	00	0	0.000430571	-0.000430571
313	315	AN	00	0	0.000430571	-0.000430571
313	315	AC	00	0	0.000430571	-0.000430571
313	315	AQ	00	0	0.000430571	-0.000430571
313	315	AK	00	0	0.000430571	-0.000430571
166	169	SQ	00	0	0.000431081	-0.000431081
166	169	SG	00	0	0.000431081	-0.000431081
184	185	LI	00	0	0.000431313	-0.000431313
184	185	PI	00	0	0.000431313	-0.000431313
199	203	GT	00	1	0.000431313	2316.5
169	174	QF	00	0	0.000431593	-0.000431593
169	174	GS	00	0	0.000431593	-0.000431593
169	174	GF	00	0	0.000431593	-0.000431593
169	174	QS	00	0	0.000431593	-0.000431593
65	68	EQ	00	0	0.000431732	-0.000431732
169	173	QP	00	0	0.000431965	-0.000431965
169	173	GI	00	0	0.000431965	-0.000431965
169	173	GP	00	0	0.000431965	-0.000431965
169	173	QY	00	0	0.000431965	-0.000431965
169	173	QI	00	0	0.000431965	-0.000431965
169	173	GY	00	0	0.000431965	-0.000431965
65	72	EE	00	0	0.000432713	-0.000432713
195	196	MA	00	0	0.00043276	-0.00043276
195	196	DA	00	0	0.00043276	-0.00043276
195	196	VQ	00	0	0.00043276	-0.00043276
195	196	GQ	00	0	0.00043276	-0.00043276
304	305	QQ	00	0	0.000433369	-0.000433369
212	215	FH	00	0	0.000433745	-0.000433745
212	215	EN	00	0	0.000433745	-0.000433745
212	215	EA	00	0	0.000433745	-0.000433745
212	215	FA	00	0	0.000433745	-0.000433745
212	215	_A	00	0	0.000433745	-0.000433745
212	215	EH	00	0	0.000433745	-0.000433745
212	215	GH	00	0	0.000433745	-0.000433745
212	215	_H	00	0	0.000433745	-0.000433745
212	215	FN	00	0	0.000433745	-0.000433745
212	215	GA	00	0	0.000433745	-0.000433745
212	215	_N	00	0	0.000433745	-0.000433745
212	215	GN	00	0	0.000433745	-0.000433745
212	215	KP	00	0	0.000433745	-0.000433745
196	199	AG	00	0	0.000434028	-0.000434028
203	204	TR	00	0	0.000434405	-0.000434405
204	207	AI	00	0	0.000434877	-0.000434877
204	207	AV	00	0	0.000434877	-0.000434877
210	212	T_	00	0	0.000435682	-0.000435682
210	212	TF	00	0	0.000435682	-0.000435682
210	212	TE	00	0	0.000435682	-0.000435682
210	212	TG	00	0	0.000435682	-0.000435682
210	212	QQ	00	0	0.000435682	-0.000435682
210	212	IQ	00	0	0.000435682	-0.000435682
210	212	GQ	00	0	0.000435682	-0.000435682
110	215	SH	00	0	0.000435825	-0.000435825
110	215	SA	00	0	0.000435825	-0.000435825
110	215	SN	00	0	0.000435825	-0.000435825
110	215	KH	00	0	0.000435825	-0.000435825
110	215	KN	00	0	0.000435825	-0.000435825
110	215	KA	00	0	0.000435825	-0.000435825
64	70	QD	00	0	0.000436348	-0.000436348
64	70	SD	00	0	0.000436348	-0.000436348
110	219	TA	00	0	0.000436967	-0.000436967
238	315	SE	00	0	0.000436967	-0.000436967
238	315	SN	00	0	0.000436967	-0.000436967
238	315	SC	00	0	0.000436967	-0.000436967
238	315	SK	00	0	0.000436967	-0.000436967
238	315	SQ	00	0	0.000436967	-0.000436967
68	70	DD	00	0	0.000437254	-0.000437254
68	70	AD	00	0	0.000437254	-0.000437254
68	70	HD	00	0	0.000437254	-0.000437254
68	70	ID	00	0	0.000437254	-0.000437254
68	70	QH	00	0	0.000437254	-0.000437254
68	70	LD	00	0	0.000437254	-0.000437254
68	70	FD	00	0	0.000437254	-0.000437254
226	238	SH	00	0	0.000437302	-0.000437302
226	238	DI	00	0	0.000437302	-0.000437302
226	238	SE	00	0	0.000437302	-0.000437302
226	238	KE	00	0	0.000437302	-0.000437302
226	238	KH	00	1	0.000437302	2284.75
226	238	KG	00	0	0.000437302	-0.000437302
226	238	SG	00	0	0.000437302	-0.000437302
226	238	DM	00	1	0.000437302	2284.75
226	238	DL	00	0	0.000437302	-0.000437302
69	72	YT	00	0	0.000438116	-0.000438116
69	72	KT	00	0	0.000438116	-0.000438116
69	72	YD	00	0	0.000438116	-0.000438116
69	72	KD	00	0	0.000438116	-0.000438116
82	83	EL	00	2	0.000438452	9119
173	177	YH	00	0	0.00043903	-0.00043903
173	177	PQ	00	2	0.00043903	9107
173	177	LA	00	0	0.00043903	-0.00043903
173	177	PH	00	0	0.00043903	-0.00043903
173	177	IH	00	0	0.00043903	-0.00043903
173	177	YK	00	0	0.00043903	-0.00043903
173	177	PS	00	0	0.00043903	-0.00043903
173	177	DA	00	0	0.00043903	-0.00043903
173	177	IS	00	0	0.00043903	-0.00043903
173	177	YQ	00	0	0.00043903	-0.00043903
173	177	YS	00	0	0.00043903	-0.00043903
173	177	IQ	00	0	0.00043903	-0.00043903
173	177	PK	00	0	0.00043903	-0.00043903
173	177	IK	00	0	0.00043903	-0.00043903
177	192	AC	00	0	0.000439078	-0.000439078
177	192	KV	00	0	0.000439078	-0.000439078
177	192	SV	00	0	0.000439078	-0.000439078
177	192	RE	00	0	0.000439078	-0.000439078
177	192	AM	00	0	0.000439078	-0.000439078
177	192	KY	00	0	0.000439078	-0.000439078
177	192	YE	00	0	0.000439078	-0.000439078
177	192	HV	00	0	0.000439078	-0.000439078
177	192	QV	00	2	0.000439078	9106
177	192	AL	00	0	0.000439078	-0.000439078
177	192	QY	00	0	0.000439078	-0.000439078
177	192	HY	00	0	0.000439078	-0.000439078
177	192	SY	00	0	0.000439078	-0.000439078
238	240	HD	00	2	0.000439078	9106
238	240	ED	00	0	0.000439078	-0.000439078
219	222	AR	00	0	0.000439223	-0.000439223
236	237	EA	00	0	0.000439416	-0.000439416
236	237	EY	00	0	0.000439416	-0.000439416
236	237	EL	00	2	0.000439416	9099
43	48	SA	00	0	0.000439609	-0.000439609
43	48	DV	00	0	0.000439609	-0.000439609
43	48	TV	00	0	0.000439609	-0.000439609
43	48	SK	00	0	0.000439609	-0.000439609
240	243	DK	00	0	0.000439609	-0.000439609
240	243	SK	00	0	0.000439609	-0.000439609
240	243	AK	00	0	0.000439609	-0.000439609
39	40	PS	00	0	0.000440092	-0.000440092
39	40	QV	00	0	0.000440092	-0.000440092
39	40	PA	00	0	0.000440092	-0.000440092
321	323	AT	00	0	0.000440723	-0.000440723
321	323	LT	00	0	0.000440723	-0.000440723
321	323	TT	00	0	0.000440723	-0.000440723
199	200	GP	00	0	0.000440966	-0.000440966
322	323	YT	00	0	0.000441209	-0.000441209
204	210	RQ	00	0	0.000442136	-0.000442136
204	210	RG	00	0	0.000442136	-0.000442136
204	210	RI	00	0	0.000442136	-0.000442136
204	210	TT	00	0	0.000442136	-0.000442136
69	70	Y_	00	0	0.000443951	-0.000443951
69	70	KI	00	0	0.000443951	-0.000443951
69	70	K_	00	0	0.000443951	-0.000443951
69	70	KM	00	0	0.000443951	-0.000443951
69	70	YI	00	0	0.000443951	-0.000443951
69	70	YM	00	0	0.000443951	-0.000443951
122	126	SP	00	0	0.000444247	-0.000444247
237	238	YH	00	0	0.000445682	-0.000445682
237	238	LG	00	0	0.000445682	-0.000445682
237	238	AH	00	0	0.000445682	-0.000445682
237	238	LE	00	0	0.000445682	-0.000445682
237	238	AE	00	0	0.000445682	-0.000445682
237	238	LH	00	2	0.000445682	8971
237	238	AG	00	0	0.000445682	-0.000445682
237	238	YE	00	1	0.000445682	2241.75
237	238	YG	00	0	0.000445682	-0.000445682
311	313	EA	00	0	0.000446229	-0.000446229
311	313	QA	00	0	0.000446229	-0.000446229
311	313	NA	00	0	0.000446229	-0.000446229
226	228	DS	00	0	0.000447077	-0.000447077
226	228	DC	00	0	0.000447077	-0.000447077
226	228	QI	00	0	0.000447077	-0.000447077
226	228	SY	00	0	0.000447077	-0.000447077
226	228	KY	00	0	0.000447077	-0.000447077
226	228	DM	00	0	0.000447077	-0.000447077
226	228	GI	00	0	0.000447077	-0.000447077
226	228	HI	00	0	0.000447077	-0.000447077
243	312	IH	00	0	0.000447427	-0.000447427
243	312	HH	00	0	0.000447427	-0.000447427
243	312	KH	00	0	0.000447427	-0.000447427
243	312	KN	00	0	0.000447427	-0.000447427
243	312	KI	00	0	0.000447427	-0.000447427
243	312	IN	00	0	0.000447427	-0.000447427
243	312	HN	00	0	0.000447427	-0.000447427
243	312	HI	00	0	0.000447427	-0.000447427
243	312	II	00	0	0.000447427	-0.000447427
215	218	AY	00	0	0.000447828	-0.000447828
215	218	AF	00	0	0.000447828	-0.000447828
215	218	NG	00	0	0.000447828	-0.000447828
215	218	AG	00	0	0.000447828	-0.000447828
215	218	HG	00	0	0.000447828	-0.000447828
215	218	HY	00	0	0.000447828	-0.000447828
215	218	HF	00	0	0.000447828	-0.000447828
215	218	NY	00	0	0.000447828	-0.000447828
215	218	AW	00	0	0.000447828	-0.000447828
215	218	HW	00	0	0.000447828	-0.000447828
215	218	NW	00	0	0.000447828	-0.000447828
215	218	NF	00	0	0.000447828	-0.000447828
197	200	VP	00	0	0.000448732	-0.000448732
197	200	AP	00	0	0.000448732	-0.000448732
67	70	KI	00	0	0.000448934	-0.000448934
67	70	AM	00	0	0.000448934	-0.000448934
67	70	K_	00	1	0.000448934	2225.5
67	70	ID	00	0	0.000448934	-0.000448934
67	70	A_	00	0	0.000448934	-0.000448934
67	70	KM	00	0	0.000448934	-0.000448934
67	70	AI	00	0	0.000448934	-0.000448934
211	212	WQ	00	0	0.000449186	-0.000449186
211	212	MQ	00	0	0.000449186	-0.000449186
39	44	QK	00	0	0.000449994	-0.000449994
43	44	SH	00	0	0.000451162	-0.000451162
43	44	S_	00	0	0.000451162	-0.000451162
207	210	SV	00	0	0.000451467	-0.000451467
207	210	IT	00	0	0.000451467	-0.000451467
207	210	VT	00	0	0.000451467	-0.000451467
273	305	RQ	00	0	0.000453823	-0.000453823
305	308	QA	00	0	0.00045403	-0.00045403
305	308	KA	00	0	0.00045403	-0.00045403
210	215	VH	00	0	0.00045527	-0.00045527
210	215	VN	00	0	0.00045527	-0.00045527
210	215	VA	00	0	0.00045527	-0.00045527
210	215	TP	00	0	0.00045527	-0.00045527
323	324	DA	00	0	0.000456517	-0.000456517
323	324	TL	00	0	0.000456517	-0.000456517
321	324	AA	00	0	0.000457038	-0.000457038
321	324	TA	00	0	0.000457038	-0.000457038
321	324	LA	00	0	0.000457038	-0.000457038
4	211	LW	00	0	0.000457247	-0.000457247
4	211	LI	00	0	0.000457247	-0.000457247
4	211	LH	00	0	0.000457247	-0.000457247
311	312	EN	00	0	0.000457771	-0.000457771
311	312	QN	00	0	0.000457771	-0.000457771
311	312	NH	00	0	0.000457771	-0.000457771
311	312	EI	00	1	0.000457771	2182.5
311	312	EH	00	0	0.000457771	-0.000457771
311	312	QI	00	0	0.000457771	-0.000457771
311	312	NI	00	0	0.000457771	-0.000457771
311	312	QH	00	0	0.000457771	-0.000457771
311	312	NN	00	0	0.000457771	-0.000457771
101	321	IT	00	0	0.000460723	-0.000460723
101	321	IL	00	0	0.000460723	-0.000460723
101	321	IA	00	0	0.000460723	-0.000460723
101	237	IT	00	0	0.000462107	-0.000462107
101	237	VL	00	0	0.000462107	-0.000462107
101	237	DA	00	0	0.000462107	-0.000462107
101	237	VY	00	0	0.000462107	-0.000462107
101	237	IG	00	0	0.000462107	-0.000462107
101	237	DL	00	0	0.000462107	-0.000462107
101	237	VA	00	0	0.000462107	-0.000462107
101	237	DY	00	0	0.000462107	-0.000462107
101	237	IW	00	0	0.000462107	-0.000462107
243	245	ID	00	0	0.000464253	-0.000464253
243	245	KG	00	0	0.000464253	-0.000464253
243	245	AD	00	0	0.000464253	-0.000464253
259	263	RQ	00	0	0.000464253	-0.000464253
259	263	RL	00	0	0.000464253	-0.000464253
259	265	RG	00	0	0.000465694	-0.000465694
259	265	RI	00	0	0.000465694	-0.000465694
266	269	VH	00	0	0.00046941	-0.00046941
266	269	KH	00	0	0.00046941	-0.00046941
211	215	YH	00	0	0.000471087	-0.000471087
211	215	VH	00	0	0.000471087	-0.000471087
211	215	VA	00	0	0.000471087	-0.000471087
211	215	YA	00	0	0.000471087	-0.000471087
211	215	VN	00	0	0.000471087	-0.000471087
211	215	IP	00	0	0.000471087	-0.000471087
211	215	YN	00	0	0.000471087	-0.000471087
210	211	VW	00	0	0.000472088	-0.000472088
210	211	GM	00	0	0.000472088	-0.000472088
210	211	TV	00	0	0.000472088	-0.000472088
210	211	TY	00	0	0.000472088	-0.000472088
210	211	IM	00	0	0.000472088	-0.000472088
210	211	QM	00	0	0.000472088	-0.000472088
265	269	IH	00	0	0.000475285	-0.000475285
265	269	GH	00	0	0.000475285	-0.000475285
93	269	RH	00	0	0.000476266	-0.000476266
93	269	WH	00	0	0.000476266	-0.000476266
93	269	IH	00	0	0.000476266	-0.000476266
249	251	IC	00	0	0.000481309	-0.000481309
249	251	DC	00	0	0.000481309	-0.000481309
249	251	AC	00	0	0.000481309	-0.000481309
249	251	LC	00	0	0.000481309	-0.000481309
296	298	IR	00	0	0.000486381	-0.000486381
296	298	ER	00	0	0.000486381	-0.000486381
296	298	QR	00	0	0.000486381	-0.000486381
315	348	EP	00	1	0.000487329	2050
315	348	KC	00	0	0.000487329	-0.000487329
315	348	EC	00	0	0.000487329	-0.000487329
315	348	KP	00	0	0.000487329	-0.000487329
348	351	CN	00	0	0.000487448	-0.000487448
348	351	PN	00	1	0.000487448	2049.5
344	345	IS	00	0	0.000488162	-0.000488162
345	347	S_	00	0	0.000489356	-0.000489356
345	347	SN	00	0	0.000489356	-0.000489356
346	348	DP	00	0	0.000489716	-0.000489716
346	348	MP	00	0	0.000489716	-0.000489716
346	348	NC	00	0	0.000489716	-0.000489716
346	348	WP	00	0	0.000489716	-0.000489716
346	348	QP	00	1	0.000489716	2040
346	348	DC	00	0	0.000489716	-0.000489716
346	348	WC	00	0	0.000489716	-0.000489716
346	348	NP	00	0	0.000489716	-0.000489716
346	348	MC	00	0	0.000489716	-0.000489716
346	348	QC	00	0	0.000489716	-0.000489716
238	347	S_	00	0	0.000492247	-0.000492247
238	347	SN	00	0	0.000492247	-0.000492247
251	294	VL	00	0	0.000492611	-0.000492611
251	294	VE	00	0	0.000492611	-0.000492611
345	348	SV	00	0	0.000494682	-0.000494682
345	348	MP	00	0	0.000494682	-0.000494682
345	348	IC	00	0	0.000494682	-0.000494682
345	348	YC	00	0	0.000494682	-0.000494682
345	348	YP	00	1	0.000494682	2019.5
345	348	SD	00	0	0.000494682	-0.000494682
345	348	SL	00	0	0.000494682	-0.000494682
345	348	SY	00	0	0.000494682	-0.000494682
345	348	IP	00	0	0.000494682	-0.000494682
345	348	MC	00	0	0.000494682	-0.000494682
238	348	SV	00	0	0.000497512	-0.000497512
238	348	IC	00	0	0.000497512	-0.000497512
238	348	EP	00	0	0.000497512	-0.000497512
238	348	EC	00	0	0.000497512	-0.000497512
238	348	SD	00	0	0.000497512	-0.000497512
238	348	SL	00	0	0.000497512	-0.000497512
238	348	HC	00	0	0.000497512	-0.000497512
238	348	SY	00	0	0.000497512	-0.000497512
238	348	IP	00	0	0.000497512	-0.000497512
238	348	HP	00	1	0.000497512	2008
385	388	IH	00	0	0.000498504	-0.000498504
385	388	IM	00	0	0.000498504	-0.000498504
344	348	IC	00	0	0.000499127	-0.000499127
344	348	IP	00	1	0.000499127	2001.5
347	348	NC	00	0	0.000501128	-0.000501128
347	348	_P	00	0	0.000501128	-0.000501128
347	348	NP	00	0	0.000501128	-0.000501128
347	348	_C	00	0	0.000501128	-0.000501128
296	297	EG	00	0	0.000504286	-0.000504286
296	297	QG	00	0	0.000504286	-0.000504286
324	344	AI	00	0	0.000504286	-0.000504286
296	300	EK	00	0	0.000505476	-0.000505476
296	300	QK	00	0	0.000505476	-0.000505476
324	388	LH	00	0	0.000506329	-0.000506329
324	388	AS	00	0	0.000506329	-0.000506329
324	388	AV	00	0	0.000506329	-0.000506329
324	388	LM	00	0	0.000506329	-0.000506329
324	388	AQ	00	0	0.000506329	-0.000506329
298	300	RS	00	0	0.000507185	-0.000507185
298	300	RL	00	0	0.000507185	-0.000507185
294	297	LG	00	0	0.000510291	-0.000510291
294	297	EG	00	0	0.000510291	-0.000510291
136	137	LH	00	0	0.000524384	-0.000524384
137	139	AL	00	0	0.000524879	-0.000524879
137	139	ML	00	0	0.000524879	-0.000524879
137	139	DL	00	0	0.000524879	-0.000524879
137	139	HP	00	0	0.000524879	-0.000524879
139	140	LR	00	0	0.00052499	-0.00052499
139	140	LG	00	0	0.00052499	-0.00052499
139	140	LI	00	0	0.00052499	-0.00052499
138	140	DI	00	0	0.000526427	-0.000526427
138	140	DG	00	0	0.000526427	-0.000526427
138	140	DR	00	0	0.000526427	-0.000526427
138	140	DN	00	0	0.000526427	-0.000526427
136	139	LL	00	0	0.000531237	-0.000531237
394	399	RI	00	0	0.000532481	-0.000532481
136	138	PD	00	0	0.000532765	-0.000532765
136	138	LD	00	0	0.000532765	-0.000532765
138	139	DP	00	0	0.000533049	-0.000533049
138	139	PL	00	0	0.000533049	-0.000533049
138	139	RL	00	0	0.000533049	-0.000533049
138	139	IL	00	0	0.000533049	-0.000533049
138	139	ML	00	0	0.000533049	-0.000533049
138	139	SL	00	0	0.000533049	-0.000533049
138	139	FL	00	0	0.000533049	-0.000533049
335	357	LE	00	0	0.00053376	-0.00053376
335	357	AE	00	0	0.00053376	-0.00053376
335	357	NY	00	0	0.00053376	-0.00053376
335	357	YE	00	0	0.00053376	-0.00053376
169	173	AD	00	0	0.000539957	-0.000539957
169	173	AL	00	0	0.000539957	-0.000539957
195	196	GL	00	0	0.00054095	-0.00054095
195	196	VL	00	0	0.00054095	-0.00054095
203	204	LA	00	0	0.000543006	-0.000543006
203	204	HA	00	0	0.000543006	-0.000543006
64	70	SA	00	0	0.000545435	-0.000545435
64	70	QA	00	0	0.000545435	-0.000545435
110	219	KG	00	0	0.000546209	-0.000546209
110	219	SG	00	0	0.000546209	-0.000546209
68	70	AA	00	0	0.000546568	-0.000546568
68	70	LA	00	0	0.000546568	-0.000546568
68	70	DA	00	0	0.000546568	-0.000546568
68	70	FA	00	0	0.000546568	-0.000546568
68	70	HA	00	0	0.000546568	-0.000546568
68	70	IA	00	0	0.000546568	-0.000546568
69	72	PT	00	0	0.000547645	-0.000547645
69	72	PD	00	0	0.000547645	-0.000547645
219	222	GE	00	0	0.000549028	-0.000549028
219	222	GP	00	0	0.000549028	-0.000549028
219	222	GF	00	0	0.000549028	-0.000549028
204	210	AV	00	0	0.000552669	-0.000552669
67	70	IA	00	0	0.000561167	-0.000561167
28	32	DI	00	0	0.000561325	-0.000561325
28	32	ST	00	0	0.000561325	-0.000561325
28	32	SI	00	0	0.000561325	-0.000561325
28	32	VT	00	0	0.000561325	-0.000561325
28	32	DT	00	0	0.000561325	-0.000561325
28	32	VI	00	0	0.000561325	-0.000561325
28	32	RD	00	0	0.000561325	-0.000561325
211	212	I_	00	0	0.000561482	-0.000561482
211	212	IG	00	0	0.000561482	-0.000561482
211	212	IF	00	0	0.000561482	-0.000561482
211	212	IE	00	0	0.000561482	-0.000561482
39	44	QG	00	0	0.000562493	-0.000562493
43	44	AH	00	0	0.000563952	-0.000563952
43	44	A_	00	0	0.000563952	-0.000563952
101	237	TG	00	0	0.000577634	-0.000577634
101	237	TW	00	0	0.000577634	-0.000577634
101	237	TT	00	0	0.000577634	-0.000577634
300	301	KF	00	0	0.000577923	-0.000577923
300	301	KT	00	0	0.000577923	-0.000577923
300	301	DT	00	0	0.000577923	-0.000577923
300	301	DF	00	0	0.000577923	-0.000577923
211	215	HP	00	0	0.000588859	-0.000588859
210	211	MV	00	0	0.00059011	-0.00059011
210	211	VI	00	0	0.00059011	-0.00059011
210	211	MY	00	0	0.00059011	-0.00059011
263	266	RV	00	0	0.000613215	-0.000613215
263	266	RK	00	0	0.000613215	-0.000613215
259	263	LR	00	0	0.000619003	-0.000619003
259	263	VR	00	0	0.000619003	-0.000619003
259	263	ER	00	0	0.000619003	-0.000619003
259	263	TR	00	0	0.000619003	-0.000619003
259	263	DR	00	0	0.000619003	-0.000619003
157	185	KV	00	0	0.000619259	-0.000619259
157	185	LV	00	0	0.000619259	-0.000619259
263	265	RG	00	0	0.000620925	-0.000620925
263	265	RI	00	0	0.000620925	-0.000620925
194	195	GM	00	0	0.00062709	-0.00062709
194	195	SM	00	0	0.00062709	-0.00062709
194	199	GS	00	0	0.000628667	-0.000628667
194	199	SS	00	0	0.000628667	-0.000628667
199	222	SR	00	0	0.000628799	-0.000628799
199	222	GY	00	0	0.000628799	-0.000628799
137	139	RQ	00	0	0.000629855	-0.000629855
139	140	QN	00	0	0.000629987	-0.000629987
139	140	PA	00	0	0.000629987	-0.000629987
139	140	QQ	00	0	0.000629987	-0.000629987
138	140	MA	00	0	0.000631712	-0.000631712
138	140	SA	00	0	0.000631712	-0.000631712
138	140	RA	00	0	0.000631712	-0.000631712
138	140	FA	00	0	0.000631712	-0.000631712
138	140	PA	00	0	0.000631712	-0.000631712
138	140	VQ	00	0	0.000631712	-0.000631712
138	140	IA	00	0	0.000631712	-0.000631712
136	139	PQ	00	0	0.000637484	-0.000637484
136	139	VQ	00	0	0.000637484	-0.000637484
197	199	TV	00	0	0.000638366	-0.000638366
197	199	TL	00	0	0.000638366	-0.000638366
197	199	VS	00	1	0.000638366	1564.5
197	199	AS	00	0	0.000638366	-0.000638366
197	199	TT	00	0	0.000638366	-0.000638366
192	195	QD	00	0	0.000638434	-0.000638434
192	195	YM	00	0	0.000638434	-0.000638434
192	195	VM	00	0	0.000638434	-0.000638434
136	138	VV	00	0	0.000639318	-0.000639318
169	170	AH	00	0	0.000640342	-0.000640342
169	170	AR	00	1	0.000640342	1559.67
169	170	RT	00	0	0.000640342	-0.000640342
169	170	RI	00	0	0.000640342	-0.000640342
194	197	TT	00	0	0.0006413	-0.0006413
249	251	DQ	00	0	0.000641746	-0.000641746
249	251	IQ	00	0	0.000641746	-0.000641746
249	251	LQ	00	0	0.000641746	-0.000641746
249	251	AQ	00	0	0.000641746	-0.000641746
192	194	QS	00	0	0.000642261	-0.000642261
192	194	QG	00	0	0.000642261	-0.000642261
207	212	VK	00	0	0.000642949	-0.000642949
207	212	IS	00	0	0.000642949	-0.000642949
207	212	VS	00	0	0.000642949	-0.000642949
207	212	IK	00	0	0.000642949	-0.000642949
290	291	GA	00	0	0.000644745	-0.000644745
170	174	TG	00	0	0.000645161	-0.000645161
170	174	IG	00	0	0.000645161	-0.000645161
218	222	VY	00	0	0.0006453	-0.0006453
166	169	NA	00	0	0.000646621	-0.000646621
166	169	SR	00	0	0.000646621	-0.000646621
166	169	GA	00	0	0.000646621	-0.000646621
166	169	AG	00	0	0.000646621	-0.000646621
166	169	AQ	00	1	0.000646621	1544.5
166	169	HA	00	0	0.000646621	-0.000646621
184	185	PV	00	0	0.00064697	-0.00064697
184	185	LV	00	0	0.00064697	-0.00064697
199	203	LG	00	0	0.00064697	-0.00064697
199	203	VG	00	0	0.00064697	-0.00064697
199	203	TG	00	0	0.00064697	-0.00064697
199	203	ST	00	0	0.00064697	-0.00064697
199	203	GN	00	0	0.00064697	-0.00064697
169	174	RF	00	0	0.000647389	-0.000647389
169	174	GG	00	0	0.000647389	-0.000647389
169	174	AP	00	0	0.000647389	-0.000647389
169	174	RS	00	0	0.000647389	-0.000647389
169	174	QG	00	0	0.000647389	-0.000647389
65	68	EY	00	0	0.000647598	-0.000647598
169	173	RY	00	0	0.000647948	-0.000647948
169	173	RP	00	0	0.000647948	-0.000647948
169	173	RI	00	0	0.000647948	-0.000647948
296	298	ID	00	0	0.000648508	-0.000648508
296	298	QD	00	0	0.000648508	-0.000648508
296	298	ED	00	0	0.000648508	-0.000648508
65	72	EG	00	0	0.00064907	-0.00064907
195	196	GV	00	0	0.00064914	-0.00064914
195	196	DS	00	0	0.00064914	-0.00064914
195	196	VV	00	0	0.00064914	-0.00064914
195	196	MS	00	0	0.00064914	-0.00064914
304	305	TK	00	0	0.000650054	-0.000650054
304	305	YK	00	0	0.000650054	-0.000650054
212	215	QW	00	1	0.000650618	1535
212	215	SP	00	0	0.000650618	-0.000650618
196	199	LG	00	2	0.000651042	6140
196	199	VL	00	0	0.000651042	-0.000651042
196	199	VT	00	0	0.000651042	-0.000651042
196	199	VV	00	0	0.000651042	-0.000651042
196	199	QG	00	0	0.000651042	-0.000651042
196	199	AS	00	0	0.000651042	-0.000651042
196	199	SG	00	0	0.000651042	-0.000651042
203	204	NR	00	0	0.000651607	-0.000651607
203	204	GT	00	0	0.000651607	-0.000651607
210	212	M_	00	0	0.000653524	-0.000653524
210	212	MG	00	0	0.000653524	-0.000653524
210	212	ME	00	0	0.000653524	-0.000653524
210	212	MF	00	0	0.000653524	-0.000653524
210	212	EQ	00	0	0.000653524	-0.000653524
210	212	VK	00	0	0.000653524	-0.000653524
210	212	VS	00	0	0.000653524	-0.000653524
110	215	TW	00	2	0.000653737	6114.67
110	219	ST	00	0	0.000655451	-0.000655451
110	219	KT	00	0	0.000655451	-0.000655451
224	225	RQ	00	0	0.000655738	-0.000655738
68	70	YH	00	0	0.000655881	-0.000655881
226	238	KS	00	0	0.000655953	-0.000655953
226	238	SS	00	0	0.000655953	-0.000655953
251	294	QE	00	0	0.000656814	-0.000656814
251	294	QL	00	0	0.000656814	-0.000656814
69	72	VE	00	0	0.000657174	-0.000657174
82	83	ES	00	0	0.000657678	-0.000657678
173	177	SR	00	0	0.000658545	-0.000658545
173	177	SY	00	0	0.000658545	-0.000658545
177	192	SQ	00	0	0.000658617	-0.000658617
177	192	HQ	00	0	0.000658617	-0.000658617
177	192	KQ	00	0	0.000658617	-0.000658617
177	192	QQ	00	0	0.000658617	-0.000658617
238	240	EA	00	0	0.000658617	-0.000658617
238	240	SD	00	0	0.000658617	-0.000658617
238	240	HA	00	0	0.000658617	-0.000658617
219	222	AY	00	0	0.000658834	-0.000658834
219	222	TP	00	0	0.000658834	-0.000658834
219	222	TF	00	0	0.000658834	-0.000658834
219	222	TE	00	0	0.000658834	-0.000658834
43	48	MA	00	0	0.000659413	-0.000659413
43	48	AA	00	0	0.000659413	-0.000659413
43	48	MK	00	0	0.000659413	-0.000659413
43	48	AK	00	0	0.000659413	-0.000659413
43	48	DL	00	0	0.000659413	-0.000659413
43	48	TL	00	0	0.000659413	-0.000659413
39	40	QK	00	0	0.000660139	-0.000660139
321	323	QD	00	0	0.000661084	-0.000661084
199	200	SP	00	0	0.000661449	-0.000661449
321	322	QY	00	0	0.000662544	-0.000662544
204	210	RE	00	0	0.000663203	-0.000663203
204	210	TM	00	0	0.000663203	-0.000663203
69	70	P_	00	0	0.000665927	-0.000665927
69	70	VH	00	0	0.000665927	-0.000665927
69	70	PM	00	0	0.000665927	-0.000665927
69	70	PI	00	0	0.000665927	-0.000665927
122	126	SQ	00	0	0.000666371	-0.000666371
122	126	SD	00	1	0.000666371	1498.67
250	294	AE	00	0	0.000668338	-0.000668338
250	294	AL	00	0	0.000668338	-0.000668338
237	238	AS	00	0	0.000668524	-0.000668524
237	238	LS	00	0	0.000668524	-0.000668524
237	238	YS	00	0	0.000668524	-0.000668524
226	228	SV	00	0	0.000670616	-0.000670616
226	228	KV	00	0	0.000670616	-0.000670616
243	312	KR	00	0	0.000671141	-0.000671141
243	312	HR	00	0	0.000671141	-0.000671141
243	312	IR	00	0	0.000671141	-0.000671141
215	218	WV	00	0	0.000671742	-0.000671742
296	297	AM	00	0	0.000672382	-0.000672382
296	297	AI	00	0	0.000672382	-0.000672382
296	297	AN	00	0	0.000672382	-0.000672382
296	297	AS	00	0	0.000672382	-0.000672382
296	297	IN	00	0	0.000672382	-0.000672382
296	297	IS	00	0	0.000672382	-0.000672382
296	297	IM	00	0	0.000672382	-0.000672382
296	297	II	00	0	0.000672382	-0.000672382
275	305	SK	00	0	0.000672797	-0.000672797
275	305	AK	00	0	0.000672797	-0.000672797
197	200	TG	00	0	0.000673098	-0.000673098
211	212	YK	00	0	0.000673779	-0.000673779
211	212	H_	00	0	0.000673779	-0.000673779
211	212	HE	00	0	0.000673779	-0.000673779
211	212	HG	00	0	0.000673779	-0.000673779
211	212	VK	00	0	0.000673779	-0.000673779
211	212	VS	00	0	0.000673779	-0.000673779
211	212	YS	00	0	0.000673779	-0.000673779
211	212	HF	00	0	0.000673779	-0.000673779
296	300	IR	00	0	0.000673968	-0.000673968
296	300	AR	00	0	0.000673968	-0.000673968
298	300	DS	00	0	0.000676247	-0.000676247
298	300	DL	00	0	0.000676247	-0.000676247
43	44	M_	00	0	0.000676743	-0.000676743
43	44	MH	00	0	0.000676743	-0.000676743
207	210	VM	00	0	0.000677201	-0.000677201
207	210	IM	00	0	0.000677201	-0.000677201
225	237	QA	00	0	0.000679964	-0.000679964
225	237	QL	00	2	0.000679964	5878.67
225	237	QY	00	0	0.000679964	-0.000679964
273	305	IK	00	0	0.000680735	-0.000680735
273	305	SK	00	0	0.000680735	-0.000680735
273	305	AQ	00	0	0.000680735	-0.000680735
210	215	MP	00	0	0.000682905	-0.000682905
210	215	QW	00	2	0.000682905	5853.33
210	215	GW	00	0	0.000682905	-0.000682905
210	215	IW	00	0	0.000682905	-0.000682905
321	324	QL	00	0	0.000685558	-0.000685558
311	312	ER	00	0	0.000686656	-0.000686656
311	312	NR	00	0	0.000686656	-0.000686656
311	312	QR	00	0	0.000686656	-0.000686656
101	321	SQ	00	0	0.000691085	-0.000691085
101	321	TA	00	0	0.000691085	-0.000691085
101	321	DQ	00	0	0.000691085	-0.000691085
101	321	VQ	00	0	0.000691085	-0.000691085
[truncated: 11,457 more rows]

## Sheet: T.Exp>5
210	215	WT	01	11	1146.12	-1124.23
210	215	LY	10	994	2396.32	-820.635
67	70	DR	10	141	953.202	-692.059
210	211	WR	01	593	1180.78	-292.593
394	399	LE	01	74	379.61	-246.036
43	44	KA	10	0	208.478	-208.478
215	218	TE	10	50	291.802	-200.369
67	70	NK	01	1946	2626.3	-176.22
136	138	NN	10	0	175.433	-175.433
138	140	NP	01	0	175.419	-175.419
138	139	NT	01	0	174.239	-174.239
139	140	NP	01	0	162.636	-162.636
137	139	NN	10	1	163.809	-161.815
69	70	NK	01	110	346.384	-161.316
218	222	TQ	01	0	160.613	-160.613
219	222	PQ	01	0	160.578	-160.578
199	200	RH	10	0	160.493	-160.493
210	215	WF	00	106	339.012	-160.155
226	228	PP	10	1	161.883	-159.889
157	185	GD	01	0	159.888	-159.888
199	222	RK	10	1	161.697	-159.703
136	139	NN	10	1	161.687	-159.693
157	184	PQ	10	0	159.515	-159.515
82	83	KN	10	0	158.998	-158.998
184	185	QD	01	0	158.786	-158.786
157	185	PY	10	0	158.706	-158.706
122	126	LK	01	0	158.546	-158.546
136	137	SN	01	0	157.978	-157.978
151	152	LG	01	0	156.858	-156.858
197	199	IR	01	2	160.667	-156.692
224	225	EK	10	0	156.267	-156.267
110	215	DG	10	0	155.882	-155.882
110	219	DP	10	0	155.873	-155.873
101	237	GD	01	1	157.596	-155.602
173	176	FP	01	0	155.287	-155.287
136	139	ST	01	0	155.15	-155.15
138	139	EN	10	1	156.979	-154.985
110	184	DQ	10	0	154.938	-154.938
194	197	EI	10	3	160.838	-154.894
113	151	DL	10	0	154.796	-154.796
197	200	QH	10	0	154.417	-154.417
224	225	QP	01	0	153.897	-153.897
169	170	IP	01	0	153.649	-153.649
136	138	SE	01	0	153.212	-153.212
226	238	PP	10	0	153.203	-153.203
204	207	EL	10	2	155.818	-151.844
236	237	PH	10	2	155.716	-151.742
237	238	DP	10	0	150.716	-150.716
151	152	QP	10	0	150.692	-150.692
218	222	DK	10	0	150.278	-150.278
237	238	HK	01	1	152.268	-150.275
166	169	ME	01	0	149.999	-149.999
225	237	KD	01	0	149.73	-149.73
225	237	PH	10	1	149.883	-147.89
169	170	EL	10	3	153.712	-147.771
169	173	IK	01	0	147.607	-147.607
226	238	EK	01	0	147.518	-147.518
139	140	TE	10	0	147.516	-147.516
166	169	KI	10	0	147.241	-147.241
215	218	GD	01	0	147.236	-147.236
204	210	EH	10	0	147.115	-147.115
199	222	QQ	01	0	146.064	-146.064
113	151	VQ	01	0	146.012	-146.012
169	174	IQ	01	0	145.721	-145.721
194	195	DI	01	12	168.672	-145.525
194	199	DR	01	12	168.576	-145.43
236	237	LD	01	8	160.511	-144.91
138	140	EE	10	0	144.702	-144.702
169	173	EF	10	0	144.371	-144.371
194	199	EQ	10	0	144.356	-144.356
82	83	LR	01	0	144.311	-144.311
194	197	DQ	01	10	162.339	-142.955
170	174	LQ	01	7	153.928	-140.246
192	194	DD	10	12	163.335	-140.217
197	199	QQ	10	0	138.997	-138.997
210	211	LK	10	1959	2554.33	-138.752
238	240	PT	01	3	144.079	-138.142
203	204	EI	10	0	133.315	-133.315
101	237	KH	10	1	135.258	-133.265
238	240	KK	10	7	145.743	-132.079
243	245	PP	10	0	128.553	-128.553
199	203	QE	01	0	127.198	-127.198
226	228	EL	01	0	125.701	-125.701
173	176	KQ	10	19	158.745	-123.019
69	70	TR	10	910	1311.64	-122.988
240	243	TV	10	3	127.714	-121.785
173	177	FD	00	0	120.554	-120.554
196	199	GQ	10	0	118.392	-118.392
240	243	KP	01	6	129.623	-117.901
211	215	RY	10	1164	1589.97	-114.124
204	207	IQ	00	0	113.561	-113.561
394	399	QD	10	558	871.711	-112.898
219	222	KK	10	0	111.327	-111.327
207	210	QH	00	0	110.773	-110.773
197	200	IT	01	2	114.362	-110.397
194	195	EL	10	71	230.13	-110.035
192	195	GI	01	1	109.597	-107.606
192	194	GE	01	1	108.255	-106.265
192	195	DL	10	69	222	-105.446
199	200	QT	01	0	102.012	-102.012
195	196	LG	01	51	189.653	-101.367
210	215	LG	10	1	103.218	-101.228
43	44	EE	01	457	725.824	-99.5646
263	265	VN	01	0	97.2173	-97.2173
259	265	IN	01	0	97.202	-97.202
268	273	SY	10	0	97.1962	-97.1962
268	273	WG	01	0	97.1643	-97.1643
259	263	KV	10	0	97.1616	-97.1616
259	265	KK	10	1	99.1343	-97.1444
204	210	IL	01	1	99.0012	-97.0113
207	210	LL	01	3	102.862	-96.9498
110	219	VK	01	0	96.5611	-96.5611
259	263	IK	01	0	96.1953	-96.1953
263	265	KK	10	1	98.1683	-96.1785
249	251	KK	10	0	95.3586	-95.3586
265	269	NA	10	0	95.2481	-95.2481
93	269	GA	10	0	95.2445	-95.2445
93	269	QQ	01	0	95.2137	-95.2137
265	269	KQ	01	1	96.2145	-94.2249
262	266	LW	01	0	93.3819	-93.3819
265	266	NL	10	0	93.3698	-93.3698
262	266	GL	10	0	93.3382	-93.3382
249	251	PS	01	1	94.7297	-92.7402
263	266	VW	01	0	92.4148	-92.4148
265	266	KW	01	1	94.3821	-92.3927
263	266	KL	10	0	92.3572	-92.3572
268	275	SG	10	0	91.3576	-91.3576
265	275	NG	10	0	91.3439	-91.3439
250	294	DV	10	5	100.332	-90.5817
266	269	WA	10	0	90.4453	-90.4453
266	269	LQ	01	0	90.4021	-90.4021
268	275	WK	01	0	89.6549	-89.6549
290	292	TT	10	1	91.2648	-89.2758
243	245	VV	01	0	89.2339	-89.2339
265	275	KK	01	1	90.6369	-88.6479
251	294	SV	10	5	97.7328	-87.9886
298	301	TL	01	0	87.9042	-87.9042
298	301	EA	10	1	89.8787	-87.8898
291	292	ET	10	0	87.7995	-87.7995
292	294	VV	10	5	97.3278	-87.5846
290	291	TL	10	1	89.3425	-87.3537
291	292	LV	01	0	83.7816	-83.7816
157	184	GM	01	0	83.6648	-83.6648
292	294	TP	01	0	83.3286	-83.3286
184	185	MY	10	0	82.7818	-82.7818
210	211	LL	10	15	110.471	-82.5081
177	192	DG	00	1	84.3892	-82.4011
296	298	PE	01	0	80.2717	-80.2717
122	126	EF	00	0	80.2623	-80.2623
294	296	VT	01	12	102.095	-79.505
294	297	PL	10	2	83.2038	-79.2519
251	294	KP	01	0	78.3317	-78.3317
177	192	ND	01	139	289.372	-78.1405
296	298	TT	10	7	91.5191	-78.0545
43	44	KD	10	612	872.949	-78.0049
136	137	NI	10	2	80.3918	-76.4416
137	139	IT	01	2	79.5061	-75.5564
296	297	TL	10	9	92.4175	-75.294
211	215	KG	00	0	75.0724	-75.0724
211	215	LY	00	0	74.51	-74.51
296	301	PL	01	0	74.4063	-74.4063
173	177	KN	10	133	276.188	-74.2347
184	185	VY	00	0	73.9429	-73.9429
110	184	VM	01	0	73.6606	-73.6606
122	126	KF	10	0	73.1555	-73.1555
157	184	GV	00	1	74.9512	-72.9645
290	291	AE	01	1	74.5426	-72.556
296	301	TA	10	8	87.4895	-72.221
294	296	PP	10	0	71.9873	-71.9873
321	323	YK	01	0	71.5522	-71.5522
321	322	PD	10	0	71.3717	-71.3717
101	321	GP	01	1	73.2377	-71.2514
243	311	PI	10	0	71.0695	-71.0695
28	32	EE	10	12	93.4134	-70.955
321	323	PP	10	0	70.4451	-70.4451
210	211	HK	00	0	70.406	-70.406
243	312	PL	10	0	70.1154	-70.1154
211	215	RG	10	0	69.9658	-69.9658
290	292	AV	01	1	71.9404	-69.9543
304	305	AL	10	0	69.8938	-69.8938
215	218	YT	00	0	69.8634	-69.8634
273	305	GL	10	0	69.6628	-69.6628
273	305	YE	01	0	69.6628	-69.6628
322	323	DK	01	0	69.606	-69.606
238	315	PH	01	0	69.6039	-69.6039
211	215	LT	01	0	69.0795	-69.0795
355	356	AY	10	0	68.664	-68.664
211	215	KT	01	1253	1581.68	-68.302
313	315	PP	10	0	68.1313	-68.1313
311	313	IP	01	0	68.0946	-68.0946
243	312	VE	01	0	68.0615	-68.0615
311	312	IE	01	0	68.0423	-68.0423
345	347	PP	10	0	67.8035	-67.8035
313	315	KH	01	1	69.609	-67.6234
243	311	VK	01	0	67.4702	-67.4702
346	347	EK	01	0	67.2278	-67.2278
238	315	KP	10	0	67.1248	-67.1248
344	345	YP	01	0	66.9075	-66.9075
385	388	WK	01	0	66.9018	-66.9018
305	308	EN	10	0	66.7805	-66.7805
305	308	LE	01	0	66.7805	-66.7805
275	305	GE	01	0	66.7647	-66.7647
321	322	YS	01	0	66.6948	-66.6948
170	174	PR	10	180	327.724	-66.5874
315	348	HF	10	0	66.575	-66.575
311	312	KL	10	0	66.4134	-66.4134
238	347	PK	01	0	66.2427	-66.2427
344	346	EE	10	0	66.2079	-66.2079
347	348	KF	10	0	66.1769	-66.1769
215	218	TT	10	0	66.0076	-66.0076
210	215	HY	00	0	65.9224	-65.9224
346	347	FP	10	0	65.7596	-65.7596
110	184	VV	00	0	65.7083	-65.7083
348	351	FT	01	0	65.661	-65.661
275	305	KL	10	0	65.5905	-65.5905
210	211	HR	01	0	65.2366	-65.2366
344	348	EF	10	0	65.1942	-65.1942
238	347	KP	10	0	65.0879	-65.0879
345	348	PF	10	0	64.9894	-64.9894
321	324	YD	01	0	64.936	-64.936
344	346	YF	01	0	64.8794	-64.8794
69	72	TK	10	31	118.582	-64.6862
322	323	SP	10	0	64.0613	-64.0613
311	313	KK	10	1	65.5982	-63.6134
323	324	PD	01	0	63.1089	-63.1089
346	348	FF	10	0	62.9643	-62.9643
395	399	KT	10	0	62.3863	-62.3863
169	174	ER	10	172	311.296	-62.331
101	321	KY	10	0	62.2668	-62.2668
238	348	KF	10	0	62.2189	-62.2189
110	215	VY	00	0	61.6937	-61.6937
210	215	HT	01	0	61.628	-61.628
324	344	DY	10	0	61.3338	-61.3338
321	324	PS	10	4	68.3844	-60.6183
65	68	RS	01	88	196.976	-60.2906
323	324	KS	10	4	67.5825	-59.8193
347	348	PN	01	0	59.4939	-59.4939
324	344	SE	01	2	63.2463	-59.3096
348	351	NL	10	0	58.8762	-58.8762
315	348	PN	01	0	58.845	-58.845
344	348	YN	01	0	58.8231	-58.8231
355	356	KR	01	0	58.4352	-58.4352
110	215	VT	01	0	58.297	-58.297
324	388	SK	01	2	62.0071	-58.0716
346	348	EN	01	0	57.9931	-57.9931
238	348	PN	01	0	57.2	-57.2
210	211	WL	00	0	55.1139	-55.1139
394	399	QT	10	0	54.9949	-54.9949
69	70	TS	10	21	91.4911	-54.3113
210	215	WG	00	0	52.8076	-52.8076
207	212	QL	00	1	54.1946	-52.2131
43	44	QE	01	210	343.318	-51.7705
207	210	LW	00	0	51.2686	-51.2686
39	44	TD	10	648	856.384	-50.7059
355	357	AA	10	23	89.9199	-49.8029
207	210	EL	11	789	1013.19	-49.6083
204	210	IW	00	0	49.4495	-49.4495
136	137	NT	10	1	50.9802	-48.9998
137	139	TT	01	1	50.7689	-48.7886
28	32	KK	01	41	115.777	-48.2963
394	399	PE	01	0	47.4513	-47.4513
395	399	IE	01	0	47.1358	-47.1358
69	70	SK	01	41	114.149	-46.8756
69	72	SR	01	63	145.212	-46.5443
355	357	KM	01	0	46.4031	-46.4031
67	70	GK	01	105	198.226	-43.8443
395	399	RE	01	46	116.815	-42.929
211	212	LW	01	83	166.59	-41.9429
210	212	LL	10	3	46.9439	-41.1356
304	305	EE	01	49	118.771	-40.9867
215	218	FD	01	751	948.059	-40.9598
294	297	VE	01	1	42.4072	-40.4308
385	388	KT	10	1	39.0788	-37.1044
344	345	EQ	10	63	132.415	-36.3889
345	347	QK	01	64	132.473	-35.3923
345	348	QN	01	50	111.624	-34.0205
324	388	DT	10	1	35.8724	-33.9003
197	200	IA	00	1	35.3942	-33.4225
211	215	GY	00	5	42.8218	-33.4056
207	212	LW	01	83	154.813	-33.3118
296	297	PE	01	0	32.5552	-32.5552
210	212	HW	01	77	145.904	-32.5406
294	297	VK	00	2	36.1687	-32.2793
212	215	WG	10	85	155.824	-32.1905
192	194	AE	01	0	32.184	-32.184
192	195	AI	01	0	32.0063	-32.0063
199	200	QA	00	0	31.8818	-31.8818
211	212	KL	00	1	33.3752	-31.4051
250	294	EP	01	165	253.943	-31.1523
67	70	NS	00	6	41.7589	-30.621
210	211	WG	00	1	32.3634	-30.3943
173	177	FE	01	1	31.3428	-29.3747
212	215	LT	01	0	28.9577	-28.9577
39	44	AE	01	849	1018.26	-28.1344
296	297	PK	00	0	27.5991	-27.5991
211	212	RL	10	2	31.063	-27.1918
210	211	LD	10	1	28.9024	-26.937
204	207	IE	01	0	26.7975	-26.7975
64	70	HK	01	14	50.9109	-26.7607
199	203	RK	10	653	799.106	-26.7137
207	210	EH	10	0	26.6817	-26.6817
192	194	SE	01	0	26.3324	-26.3324
203	204	KE	01	633	775.189	-26.0809
177	192	DA	00	0	25.849	-25.849
69	70	GK	01	7	38.5746	-25.8449
192	195	SI	01	0	25.2171	-25.2171
212	215	LY	00	3	30.6988	-24.9919
210	212	WL	00	0	23.4799	-23.4799
219	222	QK	00	0	21.95	-21.95
177	192	EG	10	0	21.6151	-21.6151
207	210	DL	01	52	97.7192	-21.3903
43	44	NE	01	120	180.604	-20.3365
210	215	WI	00	0	20.2103	-20.2103
395	399	ID	00	0	19.8008	-19.8008
177	192	DS	00	0	19.7668	-19.7668
184	185	YD	01	0	19.6032	-19.6032
169	170	LP	01	0	19.5731	-19.5731
157	184	PY	10	0	19.5724	-19.5724
394	399	PD	00	0	19.5096	-19.5096
194	195	EE	10	0	19.5025	-19.5025
226	228	EH	00	0	19.4785	-19.4785
215	218	FT	00	0	19.3892	-19.3892
194	195	LI	01	0	19.3875	-19.3875
110	219	VQ	00	0	19.214	-19.214
69	70	DK	01	658	780.151	-19.1257
385	388	KI	10	0	19.0628	-19.0628
138	139	EE	10	0	19.0277	-19.0277
210	215	WV	00	1	20.8623	-18.9102
157	185	SD	01	1	20.599	-18.6476
169	170	EE	10	0	18.6318	-18.6318
110	184	DY	10	0	18.6317	-18.6317
151	152	PG	01	0	18.6269	-18.6269
136	139	NE	10	0	18.6185	-18.6185
139	140	EP	01	0	18.615	-18.615
113	151	DP	10	0	18.6147	-18.6147
218	222	PQ	01	0	18.6077	-18.6077
192	194	DL	10	0	18.5831	-18.5831
192	195	DE	10	0	18.5815	-18.5815
225	237	ED	01	0	18.354	-18.354
166	169	KL	10	0	18.2908	-18.2908
225	237	PP	10	0	18.255	-18.255
210	215	HF	00	0	18.229	-18.229
238	240	KW	10	0	18.2179	-18.2179
137	139	VT	01	0	18.2002	-18.2002
237	238	PK	01	0	18.1955	-18.1955
207	210	QW	00	1902	2096.57	-18.0562
64	70	NK	01	0	18.0146	-18.0146
151	152	QQ	10	0	17.8946	-17.8946
211	215	DT	01	0	17.8654	-17.8654
194	197	LQ	01	0	17.7267	-17.7267
136	137	NV	10	0	17.647	-17.647
238	240	DT	01	0	17.6424	-17.6424
194	199	LR	01	0	17.6417	-17.6417
236	237	PP	10	0	17.6283	-17.6283
177	192	PD	01	0	17.5969	-17.5969
194	199	EH	10	0	17.5568	-17.5568
324	388	DI	10	0	17.4987	-17.4987
110	215	VF	00	0	17.4259	-17.4259
101	237	LD	01	0	17.4032	-17.4032
237	238	DD	10	0	17.3903	-17.3903
169	173	LK	01	0	16.9231	-16.9231
173	177	KP	10	0	16.9095	-16.9095
173	176	KN	10	0	16.9078	-16.9078
113	151	GQ	01	1	18.8403	-16.8934
294	297	TA	00	7	29.1621	-16.8424
199	222	HQ	01	0	16.6651	-16.6651
196	199	IR	01	0	16.6421	-16.6421
240	243	WP	01	0	16.5684	-16.5684
195	196	II	10	0	16.4556	-16.4556
236	237	HD	01	1	18.3717	-16.4262
69	72	DK	00	0	16.3423	-16.3423
204	210	DW	00	6	26.9725	-16.3072
39	40	TF	10	65	106.455	-16.1429
210	211	LN	10	2	19.9105	-16.1114
211	215	KF	00	392	479.525	-15.9755
101	237	KP	10	0	15.9621	-15.9621
82	83	NR	01	0	15.9362	-15.9362
197	199	QH	10	0	15.8587	-15.8587
195	196	EG	01	0	15.8044	-15.8044
355	357	KT	00	0	15.7253	-15.7253
82	83	LK	00	0	15.6514	-15.6514
224	225	EE	10	1	17.4708	-15.5281
169	174	LQ	01	1	17.4132	-15.4707
170	174	EQ	01	1	17.4085	-15.4659
39	44	EE	01	38	70.8427	-15.2259
268	275	SI	10	0	14.7351	-14.7351
290	291	TT	10	0	14.7268	-14.7268
122	126	DK	01	1	16.6375	-14.6976
199	203	HE	01	0	14.5125	-14.5125
139	140	TT	10	6	24.9053	-14.3508
196	199	GH	10	0	14.207	-14.207
210	212	LM	10	0	14.1475	-14.1475
265	266	LW	01	0	13.7641	-13.7641
263	266	GW	01	0	13.7639	-13.7639
266	269	WS	10	0	13.7634	-13.7634
262	266	VW	01	0	13.7615	-13.7615
266	269	NQ	01	0	13.7568	-13.7568
263	266	KN	10	0	13.7553	-13.7553
262	266	GN	10	0	13.7551	-13.7551
265	275	NI	10	0	13.7507	-13.7507
93	269	GS	10	0	13.7466	-13.7466
265	269	LQ	01	0	13.7449	-13.7449
263	265	KL	10	0	13.7436	-13.7436
259	263	QK	01	0	13.7422	-13.7422
93	269	LQ	01	0	13.7422	-13.7422
259	265	KL	10	0	13.7414	-13.7414
259	263	KG	10	0	13.74	-13.74
290	292	TE	10	0	13.7388	-13.7388
199	203	RI	10	0	13.7102	-13.7102
291	292	TV	01	0	13.66	-13.66
265	275	LK	01	0	13.4991	-13.4991
268	275	AK	01	0	13.4964	-13.4964
290	291	LE	01	0	13.3794	-13.3794
218	222	DH	10	1	15.2978	-13.3632
291	292	EE	10	0	13.3608	-13.3608
215	218	GE	00	0	13.3117	-13.3117
224	225	KP	01	5	22.1227	-13.2528
243	245	VE	00	0	12.9844	-12.9844
300	301	EE	10	0	12.9274	-12.9274
296	300	LE	01	0	12.9211	-12.9211
265	266	NN	10	0	12.7769	-12.7769
199	222	RH	10	1	14.6997	-12.7678
263	265	GN	01	0	12.7659	-12.7659
265	269	NS	10	0	12.7652	-12.7652
259	265	QN	01	0	12.7639	-12.7639
290	292	LV	01	0	12.7489	-12.7489
138	140	ET	10	7	24.7517	-12.7314
194	197	EG	10	0	12.6721	-12.6721
210	211	WS	00	5	21.4688	-12.6333
249	251	ES	01	0	12.5662	-12.5662
69	70	DS	00	0	12.4287	-12.4287
219	222	EK	00	0	12.3595	-12.3595
199	200	HT	01	0	12.2414	-12.2414
64	72	KW	10	4	19.4049	-12.2295
67	70	SK	01	2	15.67	-11.9253
195	196	IE	10	1599	1742.36	-11.795
268	273	AG	01	0	11.7775	-11.7775
65	68	KG	10	519	602.682	-11.6192
296	301	TE	10	0	11.5371	-11.5371
292	294	EP	01	0	11.4029	-11.4029
218	222	EK	00	1	13.327	-11.402
110	219	LK	01	0	11.321	-11.321
355	356	KK	00	0	11.1491	-11.1491
394	399	SE	01	3	16.5048	-11.0501
166	169	TE	01	8	24.2235	-10.8656
68	70	ST	10	15	34.2578	-10.8256
210	215	YT	01	0	10.8049	-10.8049
336	353	EK	01	0	10.7914	-10.7914
110	219	VE	00	0	10.7871	-10.7871
197	199	GR	01	0	10.7765	-10.7765
157	185	PM	10	0	10.7763	-10.7763
240	243	TQ	10	7	22.5956	-10.7641
296	300	TA	10	2	14.4364	-10.7135
67	70	EK	01	24	46.2266	-10.687
336	355	EA	01	0	10.6491	-10.6491
296	301	LL	01	0	10.6295	-10.6295
250	294	KP	01	0	10.5444	-10.5444
294	296	PL	10	0	10.5347	-10.5347
243	245	QV	01	3	15.667	-10.2415
336	355	QK	10	42	68.3952	-10.1865
336	353	QT	10	42	68.3882	-10.1821
219	222	KH	10	0	9.99945	-9.99945
204	207	DE	01	3	15.4129	-9.99684
204	207	KQ	00	12	28.9468	-9.92147
296	297	SE	01	27	49.0338	-9.90109
394	399	LT	00	0	9.84665	-9.84665
300	301	AL	01	2	13.5307	-9.82635
136	137	NL	10	0	9.80388	-9.80388
137	139	LT	01	0	9.57905	-9.57905
294	297	VA	00	1	11.323	-9.41133
67	70	NV	00	0	9.40516	-9.40516
169	173	KK	01	0	9.40173	-9.40173
166	169	RI	00	0	9.3869	-9.3869
110	219	IK	01	0	9.32314	-9.32314
69	70	AK	01	11	26.766	-9.28669
101	237	EH	00	0	9.26271	-9.26271
219	222	NK	00	0	9.24212	-9.24212
110	184	LM	01	0	9.20758	-9.20758
157	184	SV	00	0	9.14039	-9.14039
211	215	SY	00	12	27.8342	-9.00767
64	72	NR	01	9	23.5618	-8.99954
243	245	VM	00	0	8.95532	-8.95532
197	200	GT	01	0	8.84945	-8.84945
212	215	MT	01	0	8.84819	-8.84819
305	308	AE	01	0	8.83859	-8.83859
305	308	ER	10	0	8.83859	-8.83859
196	199	ER	01	1643	1767.98	-8.83536
321	323	DK	01	0	8.82151	-8.82151
323	324	KK	10	0	8.81511	-8.81511
321	324	PK	10	0	8.79228	-8.79228
243	311	PL	10	0	8.76199	-8.76199
313	315	PV	10	0	8.75974	-8.75974
311	313	LP	01	0	8.75502	-8.75502
304	305	AA	10	0	8.73673	-8.73673
336	355	GA	01	0	8.71293	-8.71293
69	70	SR	00	11	26.071	-8.7122
204	207	QQ	00	12	27.4624	-8.70592
275	305	KA	10	0	8.68109	-8.68109
238	315	KV	10	0	8.63033	-8.63033
136	139	IT	01	1	10.5348	-8.62977
212	215	LF	00	0	8.61939	-8.61939
347	348	PI	00	0	8.59434	-8.59434
136	138	IE	01	1	10.4679	-8.5634
296	297	PA	00	0	8.53707	-8.53707
4	211	SR	01	24	43.1675	-8.51088
69	72	AR	01	18	35.3218	-8.4946
294	297	AA	00	1	10.2548	-8.35232
344	348	YI	00	0	8.33441	-8.33441
315	348	PI	00	0	8.32237	-8.32237
157	184	SM	01	1	10.203	-8.30103
348	351	IL	00	0	8.29076	-8.29076
110	184	LV	00	0	8.21354	-8.21354
226	228	ER	00	0	8.21169	-8.21169
346	348	EI	00	0	8.19197	-8.19197
211	215	KI	00	13	28.1522	-8.15525
321	322	DS	01	0	8.11153	-8.11153
335	357	DM	01	31	51.3963	-8.09415
207	210	HW	00	9	22.43	-8.04125
238	348	PI	00	0	8.01667	-8.01667
110	219	VN	00	0	8.01508	-8.01508
122	126	ER	00	1	9.90893	-8.00985
249	251	KD	10	9	22.3801	-7.99936
211	215	LF	00	8	20.9431	-7.99901
294	297	SA	00	2	11.6435	-7.98702
336	355	QY	10	0	7.92988	-7.92988
336	353	QG	10	0	7.92906	-7.92906
275	305	IE	01	1	9.81834	-7.9202
304	305	LE	01	1	9.81582	-7.91769
290	292	SV	01	5	16.3915	-7.91667
322	323	PK	01	1	9.80366	-7.90566
321	324	DD	01	0	7.89762	-7.89762
321	322	PP	10	1	9.77694	-7.87922
273	305	GA	10	0	7.84933	-7.84933
238	315	DH	01	0	7.84269	-7.84269
199	222	EQ	01	0	7.84238	-7.84238
348	351	KT	01	0	7.84012	-7.84012
315	348	HK	10	0	7.83236	-7.83236
321	323	PS	10	0	7.82724	-7.82724
101	321	LP	01	0	7.81202	-7.81202
346	347	PK	01	0	7.79452	-7.79452
210	211	WT	00	16	31.7225	-7.7925
347	348	KK	10	0	7.78552	-7.78552
290	291	SE	01	5	16.2465	-7.78525
43	44	QA	00	2	11.4091	-7.75969
385	388	GK	01	0	7.75673	-7.75673
324	388	KK	01	0	7.75089	-7.75089
355	356	AA	10	0	7.73679	-7.73679
292	294	IV	00	0	7.71284	-7.71284
215	218	YP	00	0	7.66794	-7.66794
311	312	LE	01	0	7.66674	-7.66674
238	348	KK	10	0	7.65771	-7.65771
238	347	KF	10	0	7.6574	-7.6574
345	348	PK	10	0	7.64581	-7.64581
345	347	PF	10	0	7.63983	-7.63983
385	388	KP	10	0	7.62512	-7.62512
294	297	VR	00	1	9.51999	-7.62503
207	212	EL	10	3	12.8368	-7.53791
346	348	FK	10	0	7.51812	-7.51812
346	347	FF	10	0	7.51539	-7.51539
207	210	RW	00	7	18.9053	-7.49717
101	321	KD	10	0	7.47201	-7.47201
395	399	KW	10	0	7.44911	-7.44911
166	169	MD	00	0	7.44358	-7.44358
39	44	KE	01	66	92.1809	-7.43581
207	212	QR	00	0	7.42392	-7.42392
67	70	HK	01	7	18.804	-7.40986
69	72	NK	00	0	7.40635	-7.40635
197	200	II	00	0	7.36908	-7.36908
169	173	DF	00	0	7.31479	-7.31479
292	294	IT	00	8	20.111	-7.29337
296	297	PR	00	0	7.28442	-7.28442
321	324	YE	00	0	7.25457	-7.25457
39	44	LD	00	2	10.8777	-7.24544
215	218	TP	10	0	7.24474	-7.24474
110	215	LY	00	0	7.23306	-7.23306
322	323	SS	10	0	7.21818	-7.21818
110	184	IM	01	0	7.16145	-7.16145
122	126	KR	10	1	9.03154	-7.14226
323	324	PE	00	0	7.13262	-7.13262
219	222	RK	00	0	7.11497	-7.11497
67	70	DG	10	13	26.7688	-7.08212
211	215	NT	01	3	12.3073	-7.03854
323	324	SD	01	0	7.0121	-7.0121
324	388	DP	10	0	6.99949	-6.99949
243	245	VK	00	0	6.97876	-6.97876
336	353	GK	01	1	8.82931	-6.94257
199	200	RR	10	25	42.0804	-6.9329
69	70	TV	10	9	21.0511	-6.89884
324	344	EY	00	0	6.88351	-6.88351
268	273	SP	10	0	6.87246	-6.87246
292	294	IA	00	0	6.84784	-6.84784
203	204	DI	00	0	6.84448	-6.84448
110	215	LT	01	0	6.83482	-6.83482
199	203	EE	01	0	6.82942	-6.82942
194	199	EE	10	0	6.82764	-6.82764
348	351	NK	10	0	6.82622	-6.82622
346	348	PN	01	0	6.82272	-6.82272
315	348	VN	01	0	6.82261	-6.82261
238	347	DK	01	0	6.8191	-6.8191
344	346	EP	10	0	6.81552	-6.81552
344	348	EK	10	0	6.81133	-6.81133
324	344	KE	01	0	6.81114	-6.81114
347	348	FN	01	0	6.7993	-6.7993
197	200	QR	10	25	41.86	-6.79072
64	70	RK	01	101	130.802	-6.79002
166	169	RD	00	12	25.0123	-6.76946
294	297	QK	00	29	46.7464	-6.73708
199	200	QI	00	0	6.64756	-6.64756
177	192	EA	10	0	6.62086	-6.62086
199	203	QD	00	0	6.58723	-6.58723
355	356	YR	01	0	6.58425	-6.58425
173	176	KR	10	0	6.57524	-6.57524
394	399	QW	10	0	6.56656	-6.56656
291	292	LI	00	0	6.55947	-6.55947
197	199	QE	10	0	6.53006	-6.53006
211	215	ET	01	6	16.2774	-6.48901
101	237	QH	00	0	6.47274	-6.47274
110	184	IV	00	0	6.38831	-6.38831
196	199	GE	10	0	6.31424	-6.31424
243	245	HV	01	1	8.17409	-6.29643
294	297	TE	01	83	109.219	-6.29393
110	219	VR	00	0	6.19347	-6.19347
151	152	MP	00	0	6.16619	-6.16619
207	210	AW	00	17	30.7612	-6.15613
211	212	RM	10	2	9.62515	-6.04073
207	210	QY	00	9	19.9392	-6.00152
313	315	EH	01	4	12.7453	-6.00068
238	348	DN	01	0	5.97612	-5.97612
113	151	VM	00	0	5.97539	-5.97539
110	215	IY	00	0	5.95664	-5.95664
311	313	KE	10	3	11.087	-5.89878
210	215	ST	01	8	18.4084	-5.88506
157	185	PV	10	0	5.87801	-5.87801
243	312	QE	01	1	7.6689	-5.7993
344	345	QP	01	1	7.64657	-5.77735
139	140	TA	10	0	5.74738	-5.74738
138	140	EA	10	0	5.71194	-5.71194
68	70	SG	10	27	42.5907	-5.70713
68	70	SN	10	5	13.8883	-5.68836
344	346	QF	01	1	7.52224	-5.65518
67	70	NN	00	0	5.6431	-5.6431
290	292	AI	00	0	5.63732	-5.63732
110	215	IT	01	0	5.62868	-5.62868
251	294	DP	01	9	19.3629	-5.54615
243	311	QK	01	1	7.39399	-5.52924
394	399	IE	01	0	5.5016	-5.5016
199	200	ET	01	0	5.44063	-5.44063
69	70	DG	00	0	5.38946	-5.38946
211	215	GF	00	4	12.0363	-5.36559
136	138	TE	01	3	10.4679	-5.32765
243	245	VT	00	0	5.32149	-5.32149
39	40	TD	10	26	40.6315	-5.26886
65	68	KK	10	2	8.79115	-5.24615
67	70	DC	10	0	5.23737	-5.23737
296	297	LE	01	0	5.22491	-5.22491
68	70	NK	01	13	24.1751	-5.16578
324	344	DQ	10	1	7.00958	-5.15224
184	185	MM	10	0	5.10998	-5.10998
207	212	RW	01	41	58.1781	-5.07213
177	192	ES	10	0	5.06301	-5.06301
215	218	IE	00	0	5.03247	-5.03247
344	348	QN	01	1	6.82006	-4.96669
292	294	IQ	00	3	10.0195	-4.91773
65	68	KN	10	19	31.2574	-4.80668
64	72	KK	10	113	138.745	-4.77726
210	211	YR	01	4	11.3077	-4.72265
294	297	AE	01	25	38.4065	-4.67981
69	72	GR	01	34	49.0581	-4.62197
169	174	DR	00	7	15.4243	-4.60107
64	72	RR	01	141	168.859	-4.59637
203	204	IE	01	5	12.503	-4.50255
69	70	EK	01	4	11.0213	-4.47304
195	196	KG	01	2	7.9022	-4.40838
43	48	QT	00	1	6.16551	-4.32771
67	70	ER	00	4	10.8465	-4.3216
68	70	TK	01	3	9.35811	-4.31984
292	294	IS	00	2	7.78492	-4.29873
251	294	SI	10	2	7.74122	-4.25793
211	215	KV	00	18	29.0906	-4.2282
294	296	IT	01	2	7.70525	-4.22438
43	44	NA	00	1	6.0018	-4.16842
250	294	DI	10	2	7.57226	-4.10051
136	139	TT	01	4	10.5348	-4.05362
345	347	EK	01	7	14.611	-3.96461
243	245	SV	01	11	19.7541	-3.87938
292	294	VI	10	2	7.27684	-3.82653
173	176	RP	01	54	70.3184	-3.78694
67	70	NT	00	7	14.2958	-3.72342
210	215	WL	00	1	5.54154	-3.722
69	70	NS	00	1	5.51831	-3.69953
243	312	PK	10	8	15.5812	-3.68872
203	204	EV	10	3	8.54583	-3.59897
169	173	ER	10	51	66.1312	-3.46211
311	312	KK	10	7	13.8361	-3.37757
173	177	RE	01	7	13.7987	-3.34976
64	70	KS	10	87	105.813	-3.34497
67	70	DE	10	5	11.0567	-3.31775
344	345	EE	10	7	13.6309	-3.22571
219	222	DQ	01	30	41.1238	-3.00891
345	348	QI	00	9	15.812	-2.93471
395	399	KD	10	921	973.971	-2.88091
346	348	YI	00	9	15.6611	-2.83316
210	211	WA	00	25	34.9268	-2.82138
211	215	KL	00	3	7.50724	-2.70609
69	70	TC	10	4	8.90622	-2.70271
243	245	PI	10	67	81.8064	-2.67986
39	44	SE	01	38	49.5046	-2.67359
204	207	VQ	00	3	7.42227	-2.63483
345	348	EN	01	7	12.7814	-2.61506
39	40	AE	01	1153	1208.94	-2.5883
110	219	DD	10	30	40.1938	-2.58531
296	298	LE	01	7	12.726	-2.57639
294	297	PR	10	428	462.438	-2.56459
173	177	TE	01	5	10.0533	-2.54008
64	70	YK	01	4	8.61569	-2.47276
210	215	LC	10	32	42.0519	-2.40276
173	176	KK	10	4	8.45388	-2.3465
69	70	HK	01	2	5.51065	-2.23652
157	184	AV	00	2	5.48423	-2.2136
321	324	PP	10	13	19.5384	-2.18803
210	215	SF	00	2	5.44503	-2.17964
197	200	EI	00	2	5.43908	-2.1745
298	300	EA	10	10	15.6511	-2.0404
65	68	KR	10	10	15.6287	-2.02719
197	199	QK	10	5	9.32865	-2.00857
212	215	WL	10	11	16.7659	-1.98292
321	324	SD	01	6	10.5302	-1.94891
110	215	DL	10	11	16.6666	-1.92663
197	200	QE	10	134	150.696	-1.84979
335	357	GR	10	46	56.189	-1.8476
204	210	VL	01	3	6.42865	-1.82863
39	44	TA	10	177	195.559	-1.76121
64	70	KR	10	1592	1645.45	-1.736
170	174	PK	10	241	262.179	-1.71084
64	70	KT	10	29	36.8891	-1.68715
199	222	KQ	01	5	8.82268	-1.65629
296	297	TT	10	81	93.3802	-1.64136
194	199	EK	10	5	8.77839	-1.6263
68	70	RK	01	8	12.4775	-1.60672
68	70	GK	01	440	466.346	-1.48839
101	237	KE	10	51	60.488	-1.48826
203	204	EK	10	24	30.765	-1.48757
294	297	QA	00	10	14.6345	-1.46765
199	203	KE	01	5	8.53677	-1.46528
210	211	SK	00	16	21.5912	-1.44787
204	207	ER	10	47	55.7867	-1.38395
204	210	EY	10	20	25.9614	-1.3689
294	297	SE	01	36	43.6074	-1.32713
215	218	LD	01	10	14.3645	-1.32612
82	83	RR	01	27	33.6431	-1.31173
169	174	EK	10	229	246.986	-1.30983
210	211	LE	10	20	25.691	-1.26066
298	300	KE	01	4	6.9574	-1.25711
173	177	RD	00	45	53.0743	-1.22836
67	70	DQ	10	5	8.14703	-1.21563
166	169	QE	01	28	34.4719	-1.21507
335	357	CM	01	12	16.4732	-1.21466
298	301	EE	10	8	11.7233	-1.18252
215	218	ED	01	8	11.6712	-1.15477
199	200	KT	01	4	6.80079	-1.15346
197	200	KT	01	136	149.079	-1.14748
39	44	DE	01	9	12.8029	-1.12959
197	200	RT	01	3	5.44582	-1.09846
355	357	SM	01	5	7.95481	-1.09756
166	169	KK	10	6	9.14538	-1.08179
346	348	CN	01	7	10.2341	-1.02201
69	72	ER	01	10	13.7363	-1.01626
250	294	ES	00	3	5.31161	-1.00601
197	200	QS	10	32	38.1391	-0.988189
169	170	DL	00	5	7.74813	-0.974716
211	215	KS	00	6	8.91485	-0.953056
210	215	LD	10	27	32.4947	-0.929112
195	196	TG	01	12	15.8044	-0.915784
210	215	LE	10	5	7.6458	-0.915569
335	357	GK	10	18	22.4756	-0.891226
43	44	ME	01	3	5.11144	-0.872194
68	70	SQ	10	8	11.1106	-0.870877
69	72	TW	10	11	14.5203	-0.853445
67	70	TK	01	4	6.26801	-0.820656
68	70	GS	00	5	7.45212	-0.80687
344	345	DP	01	23	27.7188	-0.803326
16	83	VR	01	18	22.2041	-0.796003
210	215	WS	00	4	6.19349	-0.776847
394	399	TE	01	4	6.1893	-0.774405
197	200	PT	01	19	23.1447	-0.742229
69	70	AR	00	4	6.11321	-0.730491
204	210	KW	00	9	11.8807	-0.698495
68	70	SV	10	20	24.073	-0.689133
291	292	DV	01	141	151.171	-0.684347
101	237	KN	10	18	21.8429	-0.67609
169	173	EE	10	71	78.2397	-0.669913
197	200	PA	00	5	7.16311	-0.653216
170	174	SQ	01	6	8.24613	-0.611814
69	70	TQ	10	8	10.5255	-0.605983
110	219	DT	10	4	5.88202	-0.602173
219	222	TQ	01	4	5.87482	-0.598309
344	345	EL	10	4	5.84184	-0.580701
173	177	EE	01	14	17.1498	-0.578511
169	173	EA	10	7	9.31425	-0.575008
335	357	ST	00	23	26.7366	-0.522209
169	174	KQ	01	7	9.16487	-0.511372
136	137	NS	10	5	6.86272	-0.505589
346	348	HN	01	5	6.82272	-0.486949
345	348	AN	01	5	6.81672	-0.484173
69	70	TT	10	27	30.7669	-0.461201
196	199	GK	10	6	7.8928	-0.453917
296	298	TK	10	5	6.74351	-0.45078
296	298	TG	10	5	6.74351	-0.45078
64	70	KV	10	21	24.2691	-0.440359
67	70	DT	10	19	22.1134	-0.438332
137	139	ST	01	5	6.70533	-0.433709
294	297	QR	00	10	12.3041	-0.431483
311	313	KQ	10	4	5.54351	-0.429767
199	200	RQ	10	6	7.82891	-0.427249
169	174	AQ	01	4	5.49892	-0.408583
194	197	EE	10	112	118.923	-0.402973
211	215	AY	00	40	44.1065	-0.382326
203	204	KD	00	6	7.70287	-0.376452
197	200	EA	00	23	26.1243	-0.373646
166	169	IE	01	16	18.6335	-0.372189
4	211	TR	01	9	11.0215	-0.370769
207	210	NW	00	13	15.3806	-0.368464
64	70	KC	10	7	8.73688	-0.34529
169	170	KP	01	8	9.78655	-0.326138
237	238	NK	01	23	25.8568	-0.31564
250	294	ET	00	11	12.9893	-0.304661
136	137	TN	01	9	10.7935	-0.298016
294	297	PT	10	80	84.9554	-0.28905
39	44	NE	01	31	34.1411	-0.288987
101	237	AD	01	8	9.66844	-0.287915
197	200	QQ	10	6	7.44178	-0.279331
197	200	KI	00	8	9.60613	-0.268541
210	215	FY	00	30	32.9612	-0.266029
452	470	LA	10	10	11.7394	-0.257721
210	212	YW	01	24	26.6177	-0.257434
39	40	SE	01	52	55.752	-0.252503
360	514	TE	01	11	12.7969	-0.252308
240	243	TH	10	11	12.7714	-0.245695
28	32	AK	01	49	52.5375	-0.238186
197	199	ER	01	120	125.399	-0.232441
169	170	ES	10	7	8.38431	-0.22856
210	211	WQ	00	38	41.015	-0.22163
226	228	PK	10	13	14.7167	-0.200245
251	294	TP	01	10	11.4417	-0.181662
39	40	DE	01	14	15.6497	-0.173899
355	356	GR	01	14	15.6376	-0.17149
199	203	RV	10	48	50.9234	-0.167831
335	357	GL	10	9	10.3013	-0.164387
207	210	QF	00	56	59.079	-0.160468
315	348	YN	01	5	5.96979	-0.157541
251	294	IP	01	21	22.8834	-0.155014
173	177	QE	01	15	16.5584	-0.146678
68	70	SE	10	16	17.5918	-0.144039
211	215	RL	10	6	6.99658	-0.141952
211	212	HW	01	5	5.91443	-0.14138
311	313	KT	10	9	10.1631	-0.133108
197	199	TR	01	5	5.87807	-0.131167
169	170	AP	01	5	5.87193	-0.129474
4	211	PN	10	19	20.6127	-0.126176
169	174	DK	00	11	12.2378	-0.1252
69	70	TE	10	14	15.3835	-0.124417
194	197	ET	10	5	5.84865	-0.123142
211	215	TT	01	36	38.1128	-0.117127
69	72	HR	01	6	6.86813	-0.109731
207	212	QM	00	15	16.3326	-0.108732
296	297	TP	10	16	17.3283	-0.101819
251	294	SQ	10	128	131.601	-0.0985157
69	70	IK	01	13	14.1703	-0.0966459
4	211	PK	10	2873	2889.71	-0.096579
324	344	DD	10	23	24.5335	-0.0958578
250	294	DA	10	87	89.9206	-0.0948626
296	298	SE	01	120	123.344	-0.0906789
157	184	PT	10	7	7.82894	-0.0877698
203	204	EQ	10	30	31.6196	-0.0829552
335	357	GT	10	787	795.074	-0.0819848
345	347	AK	01	7	7.79251	-0.0806
204	207	ET	10	6	6.73288	-0.079774
249	251	KH	10	7	7.78437	-0.0790355
4	211	PL	10	107	109.934	-0.0783291
138	139	KT	01	17	18.1898	-0.0778208
355	356	SR	01	9	9.87637	-0.077764
43	48	ET	00	12	12.9838	-0.0745503
298	300	AE	01	11	11.927	-0.0720439
335	357	GS	10	45	46.8241	-0.0710624
101	321	AP	01	8	8.78853	-0.0707486
249	251	RS	01	7	7.73303	-0.0694861
291	292	EI	10	406	411.322	-0.0688495
355	357	AR	10	57	58.9797	-0.0664513
240	243	TT	10	30	31.4373	-0.0657128
82	83	KK	10	847	854.491	-0.0656758
355	357	AK	10	22	23.2051	-0.0625874
68	70	SS	10	103	105.551	-0.0616508
194	195	AI	01	8	8.72439	-0.060147
207	210	QS	00	34	35.4474	-0.059101
204	207	EG	10	21	22.1223	-0.056937
4	211	PD	10	32	33.373	-0.0564835
335	357	GV	10	109	111.441	-0.0534858
294	297	PP	10	14	14.8891	-0.0530921
212	215	WE	10	12	12.821	-0.0525697
197	200	QD	10	14	14.8836	-0.0524517
204	207	EA	10	93	95.2221	-0.0518555
110	215	DE	10	12	12.745	-0.0435533
166	169	KA	10	5	5.48723	-0.0432627
192	194	NE	01	11	11.7033	-0.0422614
345	347	PR	10	8	8.59481	-0.0411646
346	347	LK	01	11	11.6918	-0.040932
243	245	PE	10	826	831.698	-0.0390436
311	312	KQ	10	33	34.1291	-0.0373537
336	355	QG	10	18	18.8335	-0.0368837
122	126	AK	01	13	13.7015	-0.0359125
4	211	PT	10	72	73.6168	-0.0355099
211	215	RD	10	21	21.8643	-0.034168
344	345	ET	10	12	12.6573	-0.034135
43	48	KS	11	7343	7358.29	-0.0317593
294	297	PQ	10	92	93.7137	-0.0313386
298	301	AL	01	11	11.5918	-0.0302093
211	215	TY	00	40	41.1089	-0.0299143
16	83	MK	10	659	663.357	-0.0286142
243	245	TV	01	17	17.7105	-0.0285065
4	211	PS	10	45	46.1332	-0.0278361
199	200	RD	10	15	15.6578	-0.0276357
296	298	TA	10	11	11.5603	-0.0271575
194	197	KQ	01	18	18.6597	-0.0233221
250	294	DQ	10	127	128.728	-0.0232091
43	48	RS	01	17	17.634	-0.0227962
203	204	AE	01	29	29.8149	-0.0222752
67	70	DV	10	14	14.5483	-0.0206615
64	70	KN	10	15	15.5322	-0.0182378
211	215	RC	10	29	29.7355	-0.0181917
39	40	KE	01	113	114.438	-0.0180779
215	218	CD	01	60	61.0493	-0.0180338
243	311	TK	01	17	17.5607	-0.0179049
192	194	DK	10	19	19.5611	-0.0160961
323	324	KP	10	20	20.5686	-0.015718
39	40	EE	01	82	83.139	-0.0156031
346	348	LN	01	9	9.38124	-0.0154934
296	301	SL	01	106	107.261	-0.014825
211	215	QT	01	48	48.8321	-0.0141776
226	238	PR	10	23	23.5697	-0.0137699
238	240	RT	01	22	22.543	-0.0130808
249	251	KN	10	19	19.4609	-0.0109173
64	70	KE	10	18	18.4445	-0.0107135
39	40	LE	01	91	91.9419	-0.00964947
138	139	GT	01	32	32.5501	-0.00929697
324	344	PE	01	20	20.4334	-0.00919401
294	297	PK	10	1753	1756.91	-0.00871691
355	357	AV	10	116	116.993	-0.00842075
207	212	QC	00	5	5.19674	-0.00744843
452	470	LN	10	7	7.22424	-0.00696055
237	238	DN	10	18	18.3564	-0.00692104
195	196	IK	10	44	44.5269	-0.00623462
324	388	PK	01	20	20.3461	-0.00588657
296	301	TM	10	17	17.3056	-0.00539687
138	139	EI	10	14	14.2708	-0.00513823
211	215	KE	00	5	5.16123	-0.00503658
101	237	ED	01	480	481.488	-0.00459988
211	212	EW	01	40	40.4153	-0.00426698
199	203	RA	10	30	30.3582	-0.00422658
251	294	CP	01	6	6.16092	-0.00420312
207	212	DW	01	155	155.799	-0.0040973
385	388	RK	01	106	106.655	-0.00402298
215	218	VD	01	57	57.4581	-0.00365277
204	210	QW	00	12	12.2018	-0.00333862
323	324	RD	01	6	6.13559	-0.0029962
300	301	EA	10	90	90.4916	-0.00267086
207	210	KL	01	78	78.4325	-0.00238499
197	200	QL	10	11	11.1627	-0.00237041
65	72	KR	11	8835	8839.44	-0.00222635
68	70	GR	00	112	112.436	-0.00168687
101	237	HD	01	104	104.419	-0.00168236
243	312	TE	01	19	19.1723	-0.00154772
237	238	DR	10	23	23.1871	-0.00150934
335	357	GA	10	83	83.3469	-0.00144421
385	388	KR	10	36	36.2193	-0.00132832
204	210	ES	10	44	44.2306	-0.00120198
210	211	FK	00	35	35.203	-0.00117058
177	192	DH	00	6	6.08211	-0.00110844
4	211	PA	10	90	90.3033	-0.00101874
344	346	DF	01	29	29.1487	-0.000758525
204	207	EH	10	71	71.1761	-0.000435822
204	207	EN	10	47	47.1301	-0.000359338
204	207	EK	10	121	121.192	-0.000303485
203	204	VE	01	49	49.0504	-5.17682e-05
204	207	ED	10	150	150.047	-1.47012e-05
345	348	PT	10	22	21.9817	1.52403e-05
225	237	PN	10	26	25.9413	0.000132842
170	174	PE	10	50	49.8923	0.000232668
298	300	GE	01	7	6.9574	0.000260882
211	215	AT	01	41	40.8919	0.000285845
345	348	TN	01	12	11.9293	0.00041948
195	196	IR	10	34	33.8792	0.00043107
300	301	EM	10	18	17.8994	0.000564936
204	207	GQ	00	6	5.93781	0.000651297
336	355	QS	10	12	11.8948	0.000930166
173	176	TP	01	52	51.7622	0.00109262
210	212	MW	01	6	5.91504	0.00122026
207	212	TW	01	7	6.90249	0.00137761
336	355	QT	10	18	17.8422	0.00139525
207	212	AW	01	99	98.6069	0.00156676
300	301	EI	10	50	49.7207	0.00156927
296	297	TV	10	32	31.7685	0.00168649
298	301	EI	10	56	55.6857	0.00177405
16	83	MN	10	119	118.528	0.0018819
211	212	GW	01	103	102.517	0.00227761
43	48	MS	01	6	5.87801	0.00253179
43	48	AS	01	6	5.87801	0.00253179
137	139	NV	10	7	6.86626	0.00260494
199	203	RG	10	6	5.87578	0.00262606
69	70	TG	10	40	39.6731	0.00269293
196	199	VR	01	6	5.8737	0.00271587
313	315	QH	01	7	6.86286	0.00274033
194	199	QR	01	7	6.86065	0.00283059
136	139	NV	10	7	6.85943	0.0028805
298	300	ED	10	6	5.86915	0.00291741
139	140	VP	01	7	6.85815	0.00293403
296	300	PE	01	80	79.5147	0.00296139
110	184	DT	10	8	7.84494	0.00306495
184	185	TD	01	8	7.84128	0.00321288
122	126	VK	01	7	6.85073	0.0032523
321	323	PR	10	7	6.84883	0.00333659
197	199	RR	01	8	7.83743	0.00337217
170	174	PL	10	7	6.84796	0.00337576
101	321	NP	01	6	5.85902	0.00339233
192	194	DQ	10	7	6.84639	0.00344637
64	70	KG	10	47	46.5967	0.00349051
298	300	TE	01	94	93.4279	0.00350328
238	315	RH	01	9	8.82303	0.00354969
136	137	IN	01	10	9.81227	0.00359166
194	199	AR	01	9	8.82083	0.00363933
212	215	WS	10	19	18.7383	0.0036537
64	72	YR	01	11	10.7991	0.00373589
16	83	MR	11	6246	6241.13	0.00379792
298	300	EQ	10	8	7.82553	0.00388988
203	204	EG	10	7	6.83666	0.0039023
173	176	SP	01	7	6.83651	0.0039095
226	228	PN	10	11	10.7922	0.0040003
321	323	SK	01	10	9.80167	0.00401288
157	185	AD	01	11	10.79	0.00408838
197	200	ET	01	85	84.4101	0.00412194
345	347	LK	01	6	5.84438	0.00414349
243	312	PV	10	6	5.84295	0.00422111
238	348	RN	01	7	6.82985	0.00423886
313	315	TH	01	11	10.7845	0.00430623
39	44	IE	01	7	6.82821	0.0043218
322	323	LK	01	11	10.784	0.00432527
170	174	PA	10	9	8.80452	0.00434027
294	296	AT	01	96	95.3525	0.00439743
39	40	IE	01	9	8.80295	0.00441094
192	194	DA	10	9	8.8025	0.00443105
207	212	GW	01	23	22.6796	0.00452645
296	300	SE	01	124	123.248	0.00459016
238	348	TN	01	62	61.4687	0.004593
199	200	RM	10	10	9.78613	0.00467393
207	212	KW	01	126	125.231	0.0047244
39	40	RE	01	10	9.78105	0.00490104
243	245	PN	10	7	6.8172	0.00490167
192	195	DK	10	10	9.77974	0.00496069
344	345	EA	10	7	6.81547	0.00499592
68	70	NR	00	6	5.8286	0.00504053
122	126	RK	01	11	10.7654	0.00511076
313	315	PY	10	7	6.81313	0.00512532
238	315	NH	01	13	12.7444	0.00512733
194	197	ER	10	8	7.7982	0.0052219
388	413	KE	11	182	181.011	0.00540508
346	347	HK	01	8	7.79452	0.00541668
238	347	RK	01	8	7.79326	0.00548461
137	139	NI	10	15	14.7134	0.00558201
321	322	PL	10	11	10.7546	0.00559783
199	200	RL	10	12	11.7434	0.00560871
192	194	HE	01	9	8.77746	0.00564236
344	346	EH	10	8	7.78917	0.00570664
249	251	QS	01	44	43.4983	0.00578614
226	238	PD	10	18	17.6773	0.00589196
294	296	TS	00	6	5.81317	0.00600438
173	176	AP	01	11	10.7431	0.00614351
136	139	NI	10	15	14.6988	0.00617249
139	140	IP	01	15	14.696	0.00628721
243	312	PD	10	9	8.76443	0.00633167
194	195	EK	10	10	9.75125	0.00634528
195	196	IV	10	6	5.80785	0.00635688
173	177	ND	00	59	58.3817	0.00654742
211	212	NW	01	32	31.5436	0.0066028
65	68	KT	10	12	11.7215	0.00661552
313	315	SH	01	17	16.667	0.00665508
275	305	QE	01	20	19.6367	0.00672182
194	195	QI	01	7	6.78564	0.00677171
101	321	PP	01	71	70.3082	0.00680652
346	348	FT	10	22	21.6146	0.00687212
69	72	IR	01	19	18.6421	0.00687272
226	238	PN	10	21	20.6235	0.00687396
137	139	NE	10	19	18.637	0.00707055
196	199	DR	01	16	15.6632	0.00724233
110	215	DS	10	19	18.6274	0.00745426
110	219	DH	10	19	18.6264	0.00749379
136	138	NK	10	19	18.6214	0.00769678
138	140	KP	01	19	18.6199	0.0077584
194	199	KR	01	20	19.6018	0.00808741
346	347	CK	01	12	11.6918	0.00812502
300	301	QL	01	7	6.76536	0.00813769
226	228	PF	10	23	22.5656	0.00836427
298	301	GL	01	7	6.76186	0.00838686
243	245	PA	10	12	11.6866	0.00840286
192	195	HI	01	9	8.72898	0.0084144
243	312	PT	10	12	11.6859	0.00844222
219	222	HQ	01	19	18.6036	0.0084463
237	238	DT	10	147	145.885	0.00851661
344	346	EC	10	12	11.6838	0.00855997
344	346	EL	10	12	11.6838	0.00855997
177	192	GD	01	81	80.1638	0.00872302
296	300	TD	10	6	5.77456	0.00880141
197	199	HR	01	21	20.5733	0.00885195
238	240	NT	01	22	21.5629	0.00886051
238	347	NK	01	13	12.664	0.0089125
28	32	GK	01	12	11.675	0.00904751
203	204	GE	01	6	5.77063	0.00911662
240	243	TS	10	29	28.4901	0.00912757
199	203	RQ	10	21	20.5652	0.00919122
204	210	EM	10	6	5.76921	0.00923285
298	301	EM	10	17	16.608	0.00925176
348	351	TT	01	23	22.5403	0.00937389
211	212	DW	01	46	45.344	0.00949152
345	347	TK	01	14	13.6369	0.00966814
28	32	EQ	10	13	12.6497	0.00969876
452	470	LT	11	123	121.909	0.00976205
210	212	SW	01	48	47.3203	0.00976206
315	348	HT	10	22	21.539	0.00986739
192	195	DT	10	20	19.5595	0.00992139
207	212	NW	01	51	50.2895	0.0100369
268	275	SQ	10	32	31.4349	0.0101599
265	275	NQ	10	32	31.4301	0.010332
212	215	WD	10	54	53.2563	0.0103842
197	199	LR	01	25	24.492	0.010538
238	315	KY	10	6	5.75355	0.0105565
207	210	GW	00	7	6.72901	0.0109135
4	211	PE	10	32	31.4098	0.0110883
170	174	PN	10	23	22.5004	0.0110918
249	251	KT	10	15	14.5957	0.0111991
192	195	NI	01	12	11.6386	0.0112192
298	300	EE	11	5759	5750.79	0.0117348
296	300	TQ	10	8	7.69941	0.0117352
236	237	PN	10	27	26.4424	0.0117591
212	215	WI	10	62	61.1462	0.0119226
64	70	KQ	10	14	13.5907	0.0123262
355	357	AL	10	11	10.6357	0.0124791
212	215	WV	10	66	65.0911	0.0126918
226	228	PQ	10	35	34.3389	0.0127282
65	72	KW	10	20	19.4959	0.0130349
39	44	RE	01	8	7.68174	0.0131856
194	195	ET	10	21	20.4776	0.0133251
204	210	QL	01	25	24.4289	0.0133526
243	312	PA	10	19	18.5027	0.0133669
137	139	NA	10	36	35.3122	0.0133968
110	219	DW	10	34	33.3314	0.0134099
194	197	EH	10	21	20.4703	0.0137075
137	139	NM	10	37	36.2931	0.013769
212	215	WC	10	72	71.0085	0.0138456
138	140	GP	01	34	33.3199	0.0138835
136	138	NG	10	35	34.3026	0.0141783
122	126	QK	01	31	30.339	0.014403
211	212	SW	01	70	69.0017	0.0144436
199	200	RV	10	31	30.337	0.0144892
207	212	HW	01	75	73.9552	0.0147602
169	174	EN	10	22	21.4366	0.0148097
136	139	NA	10	36	35.2771	0.014814
139	140	AP	01	36	35.2705	0.0150893
219	222	WQ	01	34	33.2907	0.0151144
136	139	NM	10	37	36.257	0.0152255
137	139	NR	10	41	40.2167	0.0152575
139	140	MP	01	37	36.2502	0.0155085
196	199	RR	01	35	34.2632	0.0158426
347	348	KT	10	22	21.4102	0.0162491
194	197	EL	10	25	24.3694	0.0163185
344	348	ET	10	22	21.407	0.0164247
210	212	FW	01	81	79.8531	0.0164735
344	346	EY	10	129	127.548	0.016538
311	313	RP	01	254	251.95	0.0166795
197	199	PR	01	40	39.1871	0.0168609
195	196	ID	10	16	15.4876	0.0169517
238	348	TI	00	9	8.61493	0.0172123
136	139	NR	10	42	41.1566	0.017283
294	296	PS	10	112	110.615	0.0173514
157	184	PI	10	110	108.627	0.0173652
138	139	EV	10	7	6.6597	0.0173886
139	140	RP	01	42	41.1489	0.0176042
138	139	EM	10	36	35.2013	0.0181231
194	195	KI	01	19	18.4182	0.0183803
207	210	GL	01	14	13.5007	0.0184675
39	40	NE	01	38	37.168	0.018624
39	40	ME	01	38	37.168	0.018624
68	70	SR	10	1598	1592.52	0.0188368
238	347	KR	10	10	9.57175	0.0191608
199	200	RS	10	41	40.1231	0.0191631
275	305	RE	01	58	56.9464	0.0194933
101	237	ND	01	18	17.4032	0.0204666
196	199	KR	01	46	45.0317	0.0208217
249	251	KI	10	28	27.2453	0.0209049
251	294	NP	01	20	19.3629	0.0209633
211	212	TW	01	102	100.545	0.0210464
207	210	KW	00	40	39.0923	0.0210751
110	215	DD	10	55	53.9213	0.0215781
64	72	HR	01	68	66.7583	0.0230946
211	212	AW	01	112	110.403	0.0231098
137	139	NK	10	66	64.739	0.0245608
110	215	DI	10	63	61.7644	0.0247168
322	323	AK	01	63	61.7631	0.024772
296	301	TI	10	55	53.8397	0.025007
268	275	SR	10	79	77.6048	0.0250823
243	245	PR	10	36	35.0599	0.0252086
265	275	NR	10	79	77.5932	0.0255071
110	215	DV	10	66	64.7056	0.0258937
101	321	RP	01	46	44.9191	0.0260079
101	321	HP	01	46	44.9191	0.0260079
194	197	EP	10	40	38.991	0.0261095
136	138	NQ	10	65	63.7048	0.0263311
136	139	NK	10	64	62.7148	0.026336
138	140	QP	01	65	63.6997	0.0265419
169	170	DP	01	434	430.608	0.0267144
243	312	PQ	10	38	37.0054	0.0267337
243	312	SE	01	15	14.3792	0.0268026
211	212	QW	01	130	128.146	0.0268239
238	347	KQ	10	14	13.4004	0.0268251
345	347	PQ	10	13	12.4147	0.0275915
28	32	ER	10	37	36.0031	0.0276042
139	140	KP	01	66	64.6625	0.0276637
360	514	AE	11	113	111.234	0.0280258
110	215	DC	10	72	70.5879	0.0282477
28	32	EN	10	38	36.9761	0.0283502
250	294	EQ	00	7	6.56708	0.0285387
43	44	RE	01	16	15.3343	0.0288987
395	399	KG	10	26	25.1407	0.0293677
296	297	TR	10	519	515.035	0.0305199
43	48	ES	01	882	876.803	0.0308044
4	211	PG	10	89	87.3586	0.0308393
4	211	PQ	10	90	88.3402	0.0311858
43	48	NS	01	228	225.324	0.0317889
203	204	QE	01	21	20.1972	0.0319082
321	322	PA	10	63	61.5947	0.0320603
113	151	NQ	01	9	8.47814	0.0321228
238	315	TH	01	82	80.3876	0.0323416
296	300	TE	11	5691	5677.35	0.0328058
101	237	RD	01	77	75.4138	0.0333623
243	245	PL	10	48	46.7465	0.0336114
194	197	QQ	01	7	6.53089	0.033696
194	197	AQ	01	7	6.53089	0.033696
169	174	EL	10	7	6.52417	0.034704
243	245	PQ	10	166	163.613	0.0348302
173	176	KS	10	9	8.45388	0.0352798
169	173	ES	10	7	6.51998	0.0353407
212	215	WF	10	1095	1088.8	0.0353465
122	126	PK	01	226	223.138	0.0367043
101	237	QD	01	340	336.462	0.0372106
199	200	RK	10	80	78.2891	0.0373914
170	174	PH	10	78	76.3058	0.0376156
236	237	PE	10	88	86.1826	0.0383259
346	347	FR	10	10	9.39423	0.0390616
311	312	KV	10	6	5.53445	0.0391619
300	301	EL	11	5003	4988.97	0.0394436
294	296	ST	01	109	106.91	0.0408445
110	184	DI	10	110	107.868	0.042143
169	173	EQ	10	81	79.1712	0.0422456
238	348	KT	10	23	22.0159	0.0439869
184	185	ID	01	110	107.818	0.0441771
197	200	QK	10	80	78.1387	0.044339
173	177	NE	01	16	15.1786	0.0444533
169	174	EA	10	9	8.38822	0.0446195
250	294	DT	10	258	254.617	0.0449386
169	174	EE	10	49	47.5332	0.0452611
210	215	FT	01	32	30.814	0.0456462
173	176	NP	01	82	80.0849	0.0457971
177	192	DN	00	9	8.3629	0.0485357
173	176	EP	01	88	85.9448	0.0491481
173	176	QP	01	89	86.9214	0.0497066
238	347	TK	01	73	71.1135	0.0500471
243	245	PT	10	345	340.86	0.0502827
226	238	PT	10	154	151.239	0.050409
169	173	ET	10	50	48.4341	0.0506247
204	210	NL	01	7	6.42865	0.050779
346	347	FQ	10	13	12.2125	0.05078
311	312	KD	10	8	7.37926	0.0522158
197	200	QM	10	10	9.30222	0.0523418
243	245	PK	10	452	447.014	0.0556233
136	138	NA	10	138	135.25	0.0559029
290	291	TD	10	166	162.976	0.0560925
210	212	WW	01	2924	2911.19	0.0563985
355	357	AS	10	50	48.344	0.0567233
211	215	RS	10	9	8.30844	0.0575618
138	140	AP	01	141	138.179	0.0575755
194	197	EK	10	219	215.425	0.0593143
69	70	TN	10	13	12.1448	0.0602149
238	240	TT	01	154	150.94	0.0620236
211	215	DF	00	6	5.41632	0.0628985
68	70	SC	10	11	10.1847	0.0652593
294	296	TT	01	277	272.573	0.0718947
225	237	PE	10	88	85.5102	0.0724955
452	470	LP	10	7	6.32121	0.07289
322	323	SR	10	7	6.31591	0.0740963
219	222	EQ	01	667	659.938	0.0755643
199	200	RE	10	164	160.493	0.0766524
355	357	AI	10	68	65.7479	0.0771437
311	312	KT	10	12	11.0689	0.0783238
344	348	DN	01	27	25.5752	0.079371
250	294	DS	10	107	104.119	0.0797388
324	344	EE	01	385	379.478	0.0803519
113	151	DM	10	363	357.598	0.0815976
110	219	DE	10	675	667.609	0.0818217
225	237	HD	01	164	160.356	0.082794
321	324	PE	10	425	419.098	0.0831017
65	72	RR	01	231	226.602	0.0853623
296	297	TQ	10	107	103.97	0.0883186
138	139	EA	10	36	34.2499	0.0894272
346	347	YK	01	133	129.584	0.0900523
224	225	EH	10	163	159.179	0.0917413
243	311	SK	01	15	13.8637	0.0931272
197	199	KR	01	222	217.489	0.0935778
211	215	QF	00	16	14.8046	0.09652
65	72	KK	10	149	145.244	0.0971103
250	294	SP	01	6	5.27218	0.100475
67	70	NE	00	8	7.14792	0.101573
251	294	SA	10	94	90.9593	0.10165
211	215	QY	00	55	52.6708	0.102999
101	321	QP	01	184	179.677	0.104032
138	139	ER	10	42	39.9582	0.104332
110	215	DF	10	1092	1081.37	0.104537
212	215	WY	10	3898	3877.85	0.104695
311	313	KS	10	17	15.7066	0.106508
101	321	KS	10	11	9.96268	0.108006
173	177	KG	10	79	76.0925	0.111094
322	323	TK	01	287	281.365	0.11285
197	200	LT	01	17	15.6567	0.115248
296	297	TA	10	612	603.602	0.116839
224	225	DP	01	78	75.0249	0.117976
207	212	EW	11	1632	1618.14	0.118717
251	294	SS	10	112	108.377	0.121115
138	139	QT	01	64	61.2708	0.121568
204	210	EF	10	80	76.9227	0.123105
311	312	KA	10	19	17.5257	0.124013
345	348	PI	10	474	466.394	0.124031
321	322	SS	01	12	10.8154	0.129755
243	311	PR	10	252	246.309	0.131478
311	312	RE	01	252	246.294	0.132188
251	294	ST	10	274	268.04	0.132543
43	48	QS	01	424	416.359	0.140229
4	211	TK	00	12	10.7691	0.140693
151	152	MG	01	365	357.832	0.143596
315	348	HI	10	493	484.627	0.144655
101	237	PD	01	129	124.723	0.146677
199	200	RI	10	401	393.402	0.146725
251	294	HP	01	9	7.92118	0.146929
321	322	PT	10	289	282.554	0.14707
323	324	KE	10	433	425.084	0.147405
345	348	LN	01	6	5.11254	0.15405
110	219	DR	10	391	383.312	0.154214
290	292	TI	10	436	427.865	0.154665
197	200	QV	10	30	27.9067	0.157025
4	211	PR	11	2979	2957.43	0.157272
101	321	EP	01	283	276.35	0.160005
346	348	FI	10	471	462.364	0.161289
138	139	EK	10	66	62.7915	0.16395
69	72	NR	01	460	451.334	0.166392
237	238	EK	01	90	86.1894	0.168473
226	228	PR	10	465	456.217	0.169104
219	222	RQ	01	388	379.905	0.172482
199	203	RD	10	410	401.512	0.179448
219	222	NQ	01	503	493.485	0.18346
68	70	KK	01	9	7.79843	0.185137
355	356	AK	10	620	609.272	0.188891
203	204	ED	10	79	75.2033	0.191679
294	296	QT	01	140	134.842	0.197315
296	297	TK	10	1971	1951.36	0.197712
64	72	KR	11	8910	8868.06	0.198367
110	219	DN	10	506	496.05	0.199572
348	351	IT	01	493	483.147	0.200927
204	210	KL	01	26	23.786	0.206078
215	218	YD	01	3443	3416.07	0.212373
215	218	SD	01	19	17.0579	0.221119
203	204	EN	10	9	7.69125	0.222699
203	204	DE	01	398	388.556	0.229538
324	388	DR	10	37	34.1225	0.24265
238	348	KI	10	471	460.42	0.243123
211	212	KW	01	4158	4126.3	0.243522
169	174	EH	10	76	71.7659	0.249811
344	348	EI	10	482	470.955	0.259039
69	72	DR	01	1012	995.878	0.260981
138	139	AT	01	139	133.072	0.264031
210	211	YK	00	14	12.2037	0.264401
347	348	RN	01	10	8.49912	0.265043
173	177	AD	00	9	7.58204	0.265179
355	357	TM	01	13	11.2693	0.265788
324	388	EK	01	391	380.762	0.275266
218	222	EQ	01	741	726.678	0.282271
335	357	GI	10	66	61.8078	0.284335
355	356	TR	01	16	13.9915	0.288315
335	357	GM	11	2338	2312.18	0.288435
173	177	QD	00	68	63.6892	0.291781
336	353	QK	11	3982	3947.68	0.29832
211	215	KC	00	35	31.9058	0.300077
336	355	QA	11	3976	3941.15	0.308195
347	348	KI	10	489	476.863	0.308911
294	297	PV	10	31	28.0265	0.315469
207	210	NL	01	34	30.8587	0.319775
238	348	NN	01	13	11.0985	0.32578
204	207	NQ	00	9	7.42227	0.335375
204	207	DQ	00	70	65.3159	0.335912
355	357	AT	10	863	846.021	0.340774
296	297	SA	00	15	12.8583	0.356727
243	245	PM	10	588	573.619	0.360555
347	348	QN	01	14	11.8988	0.37106
204	207	EE	11	1574	1549.52	0.386635
226	228	PH	10	1103	1082.17	0.401121
210	211	LQ	10	88	82.2113	0.407603
169	173	EN	10	82	76.3769	0.413991
215	218	DD	01	53	48.4803	0.421361
43	48	KE	10	42	37.9719	0.427313
68	70	SK	11	6659	6605.27	0.437116
355	357	GM	01	15	12.5951	0.459181
110	219	DQ	10	1213	1189.15	0.478419
219	222	QQ	01	1196	1172.03	0.490355
207	210	EF	10	17	14.2302	0.5391
39	40	TE	11	7287	7224.29	0.544411
166	169	KD	10	407	392.337	0.548016
64	70	RR	00	35	30.8787	0.550061
169	174	DQ	01	407	392.256	0.554165
157	184	AM	01	8	6.12181	0.576231
210	212	LW	11	5880	5820.4	0.610269
292	294	VS	10	106	98.2374	0.613393
211	212	RW	11	3889	3840.44	0.614098
294	297	SK	00	42	37.1924	0.62145
215	218	VE	00	7	5.19481	0.627305
169	173	DK	01	427	410.856	0.634395
197	200	QI	10	379	363.717	0.642188
292	294	VP	11	4849	4792.71	0.661094
212	215	WT	11	3708	3657.92	0.685587
210	215	LS	10	15	12.1059	0.691905
177	192	ED	11	1769	1734.27	0.695296
207	210	ES	10	11	8.53815	0.709839
215	218	ID	01	62	55.6626	0.721546
292	294	VQ	10	136	126.435	0.723582
173	177	ED	00	73	65.9638	0.750539
346	348	YN	01	120	110.869	0.751973
394	399	QG	10	29	24.6246	0.777439
197	200	QA	10	1784	1746.96	0.785465
210	211	WE	00	16	12.8172	0.79037
207	212	QW	01	6905	6831.49	0.791022
199	200	RA	10	1926	1886.77	0.815837
292	294	VA	10	95	86.4125	0.853405
335	357	SM	01	86	77.7534	0.874642
210	211	FR	01	38	32.6183	0.887922
204	210	EL	11	5664	5592.28	0.91972
43	48	KT	10	119	108.963	0.924596
39	44	ME	01	37	31.5805	0.930038
197	200	HT	01	18	14.2953	0.960112
335	357	CT	00	8	5.66453	0.962906
28	32	EK	11	6827	6746.2	0.967748
173	177	TD	00	45	38.6684	1.03673
166	169	RE	01	527	504.035	1.0463
355	357	AM	11	2548	2496.49	1.06298
215	218	CE	00	8	5.51948	1.11477
64	70	KK	11	7059	6970.09	1.13412
238	348	KN	11	3347	3285.16	1.16415
292	294	VT	10	271	253.78	1.16846
69	72	TR	11	7320	7226.25	1.21625
344	348	EN	11	3388	3323.93	1.23501
347	348	KN	11	3365	3301.06	1.23851
346	348	FN	11	3337	3273.2	1.24352
324	388	DK	11	3413	3348.38	1.24699
348	351	NT	11	3497	3431.03	1.26839
311	312	KE	11	3933	3862.12	1.30077
275	305	KE	11	4297	4222.87	1.3013
101	321	KP	11	3587	3519.32	1.30166
322	323	SK	11	4082	4009.7	1.30374
211	215	KD	00	29	23.4601	1.30818
321	322	PS	11	4063	3989.97	1.33667
197	200	KA	00	54	46.1389	1.33937
305	308	EE	11	4324	4248.42	1.34469
355	356	AR	11	3259	3193.36	1.34924
315	348	HN	11	3495	3426.66	1.36307
323	324	KD	11	3833	3761.11	1.37396
238	347	KK	11	3861	3788.5	1.38755
344	346	EF	11	3859	3786.51	1.38779
238	315	KH	11	4380	4302.7	1.38885
243	312	PE	11	4249	4172.84	1.38994
313	315	PH	11	4511	4432.43	1.39277
243	311	PK	11	4090	4014.94	1.40331
294	296	PT	11	5272	5186.6	1.40629
273	305	GE	11	4320	4242.56	1.4134
65	68	KS	11	8478	8369.17	1.41508
67	70	NQ	00	8	5.26689	1.41827
311	313	KP	11	4104	4028.28	1.42324
345	348	PN	11	3361	3292.48	1.42615
346	347	FK	11	3851	3777.42	1.43321
324	344	DE	11	3451	3381.25	1.43897
110	215	DT	11	3690	3617.63	1.4477
173	177	KE	11	1737	1687.19	1.47067
321	323	PK	11	4432	4351.94	1.47268
304	305	AE	11	4478	4397.49	1.47412
296	298	TE	11	5910	5816.76	1.49449
385	388	KK	11	3783	3707.72	1.52858
110	215	DY	10	3905	3828.41	1.53205
345	347	PK	11	3879	3801.77	1.56878
110	184	DV	10	4213	4132.32	1.57517
251	294	SP	11	5278	5186.61	1.61018
296	297	TE	11	2363	2301.77	1.62855
344	345	EP	11	3892	3812.77	1.64636
210	215	FF	00	13	9.1145	1.65638
184	185	VD	01	4232	4149.02	1.65977
39	44	LE	01	90	78.5245	1.67703
296	301	TL	11	5028	4936.91	1.68086
211	215	AF	00	17	12.3974	1.70877
211	215	TF	00	16	11.5548	1.71007
122	126	KK	11	4062	3979.3	1.71883
298	301	EL	11	5086	4993.15	1.72657
321	324	PD	11	3832	3751.37	1.73297
290	291	TE	11	5922	5821.01	1.75214
290	292	TV	11	5558	5460.19	1.7522
210	211	SR	01	26	20.0059	1.79593
110	184	DM	11	4724	4632.44	1.80985
266	269	WQ	11	6280	6173.88	1.8242
157	184	PM	11	4715	4622.99	1.83125
157	184	PV	10	4229	4141.51	1.84823
265	275	NK	11	5954	5849.94	1.8512
265	266	NW	11	6415	6306.89	1.85326
263	266	KW	11	6409	6300.92	1.85382
173	177	KD	10	6600	6489.47	1.88253
268	275	SK	11	5950	5844.92	1.88911
262	266	GW	11	6403	6293.94	1.88971
122	126	EK	01	4457	4365.87	1.902
184	185	MD	11	4739	4644.98	1.90323
210	212	LR	10	10	6.43067	1.98115
265	269	NQ	11	6195	6085.08	1.98569
263	265	KN	11	6322	6210.12	2.01543
93	269	GQ	11	6182	6071.1	2.02582
259	263	KK	11	6338	6225.21	2.04356
259	265	KN	11	6321	6208.16	2.05094
250	294	DP	11	5079	4977.82	2.05672
268	273	SG	11	6087	5976.1	2.05818
249	251	KS	11	5973	5862.61	2.07873
294	297	PE	11	2126	2059.95	2.1178
291	292	EV	11	5362	5253.66	2.23437
296	297	SR	00	16	10.9716	2.30458
204	210	EW	10	2874	2793.26	2.334
110	219	DK	11	6095	5976.13	2.36438
210	211	LA	10	83	70.008	2.41103
240	243	TP	11	8857	8712.06	2.41126
210	215	LL	10	16	10.8316	2.46621
226	228	PL	11	7115	6983.55	2.47433
243	245	PV	11	5837	5715.74	2.57273
219	222	KQ	11	6069	5944.34	2.61426
199	200	RT	11	6163	6037.06	2.62706
203	204	EE	11	7710	7568.19	2.65731
177	192	DD	01	6907	6770.91	2.73545
226	238	PK	11	8760	8604.9	2.79552
137	139	NT	11	9110	8950.66	2.83653
136	137	NN	11	9334	9172.51	2.84315
196	199	GR	11	7265	7120.88	2.91686
169	174	EQ	11	8069	7916.61	2.93329
238	240	KT	11	8723	8561.45	3.04834
166	169	KE	11	8062	7906.18	3.07089
199	203	RE	11	7909	7753.09	3.13509
204	207	EQ	10	6710	6566.48	3.13691
67	70	DN	10	14	8.72896	3.18296
210	215	WD	00	24	16.6246	3.27202
113	151	DQ	11	8908	8738.13	3.30217
169	173	EK	11	8273	8108.99	3.31721
173	176	KP	11	8772	8602.29	3.34816
138	139	ET	11	8713	8543.45	3.365
197	199	QR	11	8760	8589.82	3.37147
192	195	DI	11	9088	8914.23	3.38726
170	174	PQ	11	8504	8335.92	3.38905
151	152	QG	11	8917	8744.82	3.39007
192	194	DE	11	9085	8911.07	3.39488
138	140	EP	11	9035	8861.12	3.41194
225	237	PD	11	8357	8189.76	3.41501
211	215	SF	00	13	7.82358	3.42495
197	200	QT	11	5784	5644.59	3.44325
194	199	ER	11	9301	9123.68	3.4463
224	225	EP	11	8714	8542.26	3.45278
136	138	NE	11	8927	8753.05	3.45708
236	237	PD	11	8793	8620.22	3.46327
218	222	DQ	11	8363	8194.22	3.47624
199	222	RQ	11	9346	9166.76	3.5046
136	139	NT	11	9009	8832.99	3.50717
194	197	EQ	11	8682	8508.82	3.52491
157	185	PD	11	9492	9310.76	3.5279
139	140	TP	11	9116	8938.13	3.53979
169	170	EP	11	8717	8542.68	3.55705
194	195	EI	11	9224	9044.29	3.57091
82	83	KR	11	8048	7878.68	3.63872
237	238	DK	11	8478	8303.87	3.65141
195	196	IG	11	7237	7070.09	3.94016
101	237	KD	11	7199	7030.89	4.01963
67	70	DS	10	81	64.5943	4.16674
210	215	WC	00	31	21.5142	4.18234
292	294	IP	01	420	379.803	4.25429
207	210	AL	01	78	61.7174	4.29577
207	210	HL	01	59	45.0023	4.35393
207	210	RL	01	51	37.9305	4.50331
296	297	SK	00	56	41.569	5.00983
67	70	NG	00	27	17.3055	5.43084
294	297	PA	10	607	550.021	5.90275
210	211	LT	10	83	63.5853	5.92797
4	211	SK	00	58	42.1789	5.93439
335	357	DT	00	28	17.6733	6.03394
211	215	RV	10	40	27.1118	6.12673
210	215	YY	00	20	11.5578	6.16642
395	399	KE	11	2442	2318.53	6.57467
211	215	EY	00	29	17.5569	7.45822
210	211	LS	10	61	43.0325	7.50207
211	215	ST	01	40	25.8056	7.8077
39	44	TE	11	6411	6182.09	8.4757
211	212	KM	00	20	10.3416	9.02032
215	218	YE	00	362	308.847	9.14756
204	210	DL	01	77	54.0007	9.79561
294	297	AR	00	18	8.62187	10.2007
211	215	NY	00	25	13.2748	10.3566
210	215	LV	10	62	40.7776	11.045
294	297	AK	00	52	32.7566	11.3049
210	215	SY	00	35	19.6911	11.9019
204	207	KE	01	16	6.83072	12.3084
294	297	QE	01	81	54.8093	12.5152
210	215	LI	10	62	39.5033	12.8116
294	297	TK	00	128	93.1516	13.037
291	292	DI	00	25	11.8356	14.6425
211	215	RI	10	46	26.2372	14.8861
39	44	SD	00	17	6.85769	15.0002
294	297	TR	00	44	24.5185	15.4794
39	44	AA	00	55	32.2106	16.1238
212	215	MY	00	22	9.38018	16.9783
204	207	QE	01	17	6.48043	17.0762
210	211	LG	10	99	64.8698	17.957
211	215	RF	10	539	446.907	18.9774
211	215	DY	00	39	19.2698	20.2016
43	44	ED	00	147	100.998	20.9523
39	40	AD	00	19	6.79943	21.8921
207	210	QL	01	4527	4206.43	24.4312
394	399	SD	00	20	6.78594	25.7313
69	70	GR	00	25	8.81021	29.7506
294	297	SR	00	27	9.78942	30.2576
215	218	TD	11	3544	3227.53	31.0308
210	212	WM	00	22	7.07614	31.4751
43	44	KE	11	6743	6273.44	35.1465
210	211	WN	00	29	9.93332	36.5979
207	210	DW	00	92	48.7052	38.4854
69	70	TK	11	6242	5742.89	43.3773
39	44	KD	00	39	12.7695	53.8815
210	211	WD	00	44	14.4193	60.6835
211	215	GT	01	90	39.7009	63.7267
394	399	QE	11	2492	2120.18	65.2075
39	40	AF	00	57	17.8145	86.194
211	215	RT	11	1847	1474.09	94.3358
210	215	LF	10	919	662.636	99.1834
67	70	GR	00	117	46.5111	106.828
395	399	RD	00	124	49.0716	114.41
69	70	DR	00	321	178.182	114.473
207	210	EW	10	750	504.996	118.866
39	44	ED	00	44	9.81359	119.091
64	70	HR	00	51	12.0187	126.432
39	44	AD	00	287	141.056	151.003
211	215	KY	00	2224	1706.02	157.268
67	70	DK	11	4889	4062.46	168.168
43	44	ND	00	91	25.1311	172.644
210	211	LR	11	3017	2366.79	178.63
210	211	WK	00	1945	1274.35	352.944
195	196	LE	00	187	46.7381	420.929
43	44	QD	00	191	47.7727	429.409
196	199	EQ	00	150	29.3945	494.843
65	68	RG	00	98	14.1847	495.253
215	218	FE	00	292	85.7143	496.461
210	215	LT	11	3456	2240.22	659.811
394	399	LD	00	478	156.077	663.998
69	70	NR	00	327	79.1121	776.726
67	70	NR	00	1348	616.226	868.987
199	203	QK	00	149	13.1102	1408.52
250	294	EV	00	92	5.11846	1474.74
203	204	KI	00	156	13.6551	1483.85
210	215	WY	00	2675	1225.98	1712.62
43	44	EA	00	247	24.1205	2059.47
170	174	LR	00	155	6.05161	3666.07
169	174	IR	00	154	5.73004	3836.62
173	177	FN	00	157	5.13072	4495.33

## Sheet: T.Exp>5, chi>|0.5|
210	215	WF	00	106	339.012	-160.155
173	177	FD	00	0	120.554	-120.554
204	207	IQ	00	0	113.561	-113.561
207	210	QH	00	0	110.773	-110.773
177	192	DG	00	1	84.3892	-82.4011
122	126	EF	00	0	80.2623	-80.2623
211	215	KG	00	0	75.0724	-75.0724
211	215	LY	00	0	74.51	-74.51
184	185	VY	00	0	73.9429	-73.9429
157	184	GV	00	1	74.9512	-72.9645
210	211	HK	00	0	70.406	-70.406
215	218	YT	00	0	69.8634	-69.8634
210	215	HY	00	0	65.9224	-65.9224
110	184	VV	00	0	65.7083	-65.7083
110	215	VY	00	0	61.6937	-61.6937
210	211	WL	00	0	55.1139	-55.1139
210	215	WG	00	0	52.8076	-52.8076
207	212	QL	00	1	54.1946	-52.2131
207	210	LW	00	0	51.2686	-51.2686
204	210	IW	00	0	49.4495	-49.4495
197	200	IA	00	1	35.3942	-33.4225
211	215	GY	00	5	42.8218	-33.4056
294	297	VK	00	2	36.1687	-32.2793
199	200	QA	00	0	31.8818	-31.8818
211	212	KL	00	1	33.3752	-31.4051
67	70	NS	00	6	41.7589	-30.621
210	211	WG	00	1	32.3634	-30.3943
296	297	PK	00	0	27.5991	-27.5991
177	192	DA	00	0	25.849	-25.849
212	215	LY	00	3	30.6988	-24.9919
210	212	WL	00	0	23.4799	-23.4799
219	222	QK	00	0	21.95	-21.95
210	215	WI	00	0	20.2103	-20.2103
395	399	ID	00	0	19.8008	-19.8008
177	192	DS	00	0	19.7668	-19.7668
394	399	PD	00	0	19.5096	-19.5096
226	228	EH	00	0	19.4785	-19.4785
215	218	FT	00	0	19.3892	-19.3892
110	219	VQ	00	0	19.214	-19.214
210	215	WV	00	1	20.8623	-18.9102
210	215	HF	00	0	18.229	-18.229
207	210	QW	00	1902	2096.57	-18.0562
110	215	VF	00	0	17.4259	-17.4259
294	297	TA	00	7	29.1621	-16.8424
69	72	DK	00	0	16.3423	-16.3423
204	210	DW	00	6	26.9725	-16.3072
211	215	KF	00	392	479.525	-15.9755
355	357	KT	00	0	15.7253	-15.7253
82	83	LK	00	0	15.6514	-15.6514
215	218	GE	00	0	13.3117	-13.3117
243	245	VE	00	0	12.9844	-12.9844
210	211	WS	00	5	21.4688	-12.6333
69	70	DS	00	0	12.4287	-12.4287
219	222	EK	00	0	12.3595	-12.3595
218	222	EK	00	1	13.327	-11.402
355	356	KK	00	0	11.1491	-11.1491
110	219	VE	00	0	10.7871	-10.7871
204	207	KQ	00	12	28.9468	-9.92147
394	399	LT	00	0	9.84665	-9.84665
294	297	VA	00	1	11.323	-9.41133
67	70	NV	00	0	9.40516	-9.40516
166	169	RI	00	0	9.3869	-9.3869
101	237	EH	00	0	9.26271	-9.26271
219	222	NK	00	0	9.24212	-9.24212
157	184	SV	00	0	9.14039	-9.14039
211	215	SY	00	12	27.8342	-9.00767
243	245	VM	00	0	8.95532	-8.95532
69	70	SR	00	11	26.071	-8.7122
204	207	QQ	00	12	27.4624	-8.70592
212	215	LF	00	0	8.61939	-8.61939
347	348	PI	00	0	8.59434	-8.59434
296	297	PA	00	0	8.53707	-8.53707
294	297	AA	00	1	10.2548	-8.35232
344	348	YI	00	0	8.33441	-8.33441
315	348	PI	00	0	8.32237	-8.32237
348	351	IL	00	0	8.29076	-8.29076
110	184	LV	00	0	8.21354	-8.21354
226	228	ER	00	0	8.21169	-8.21169
346	348	EI	00	0	8.19197	-8.19197
211	215	KI	00	13	28.1522	-8.15525
207	210	HW	00	9	22.43	-8.04125
238	348	PI	00	0	8.01667	-8.01667
110	219	VN	00	0	8.01508	-8.01508
122	126	ER	00	1	9.90893	-8.00985
211	215	LF	00	8	20.9431	-7.99901
294	297	SA	00	2	11.6435	-7.98702
210	211	WT	00	16	31.7225	-7.7925
43	44	QA	00	2	11.4091	-7.75969
292	294	IV	00	0	7.71284	-7.71284
215	218	YP	00	0	7.66794	-7.66794
294	297	VR	00	1	9.51999	-7.62503
207	210	RW	00	7	18.9053	-7.49717
166	169	MD	00	0	7.44358	-7.44358
207	212	QR	00	0	7.42392	-7.42392
69	72	NK	00	0	7.40635	-7.40635
197	200	II	00	0	7.36908	-7.36908
169	173	DF	00	0	7.31479	-7.31479
292	294	IT	00	8	20.111	-7.29337
296	297	PR	00	0	7.28442	-7.28442
321	324	YE	00	0	7.25457	-7.25457
39	44	LD	00	2	10.8777	-7.24544
110	215	LY	00	0	7.23306	-7.23306
323	324	PE	00	0	7.13262	-7.13262
219	222	RK	00	0	7.11497	-7.11497
243	245	VK	00	0	6.97876	-6.97876
324	344	EY	00	0	6.88351	-6.88351
292	294	IA	00	0	6.84784	-6.84784
203	204	DI	00	0	6.84448	-6.84448
166	169	RD	00	12	25.0123	-6.76946
294	297	QK	00	29	46.7464	-6.73708
199	200	QI	00	0	6.64756	-6.64756
199	203	QD	00	0	6.58723	-6.58723
291	292	LI	00	0	6.55947	-6.55947
101	237	QH	00	0	6.47274	-6.47274
110	184	IV	00	0	6.38831	-6.38831
110	219	VR	00	0	6.19347	-6.19347
151	152	MP	00	0	6.16619	-6.16619
207	210	AW	00	17	30.7612	-6.15613
207	210	QY	00	9	19.9392	-6.00152
113	151	VM	00	0	5.97539	-5.97539
110	215	IY	00	0	5.95664	-5.95664
67	70	NN	00	0	5.6431	-5.6431
290	292	AI	00	0	5.63732	-5.63732
69	70	DG	00	0	5.38946	-5.38946
211	215	GF	00	4	12.0363	-5.36559
243	245	VT	00	0	5.32149	-5.32149
215	218	IE	00	0	5.03247	-5.03247
292	294	IQ	00	3	10.0195	-4.91773
169	174	DR	00	7	15.4243	-4.60107
43	48	QT	00	1	6.16551	-4.32771
67	70	ER	00	4	10.8465	-4.3216
292	294	IS	00	2	7.78492	-4.29873
211	215	KV	00	18	29.0906	-4.2282
43	44	NA	00	1	6.0018	-4.16842
67	70	NT	00	7	14.2958	-3.72342
210	215	WL	00	1	5.54154	-3.722
69	70	NS	00	1	5.51831	-3.69953
345	348	QI	00	9	15.812	-2.93471
346	348	YI	00	9	15.6611	-2.83316
210	211	WA	00	25	34.9268	-2.82138
211	215	KL	00	3	7.50724	-2.70609
204	207	VQ	00	3	7.42227	-2.63483
157	184	AV	00	2	5.48423	-2.2136
210	215	SF	00	2	5.44503	-2.17964
197	200	EI	00	2	5.43908	-2.1745
294	297	QA	00	10	14.6345	-1.46765
210	211	SK	00	16	21.5912	-1.44787
173	177	RD	00	45	53.0743	-1.22836
250	294	ES	00	3	5.31161	-1.00601
169	170	DL	00	5	7.74813	-0.974716
211	215	KS	00	6	8.91485	-0.953056
68	70	GS	00	5	7.45212	-0.80687
210	215	WS	00	4	6.19349	-0.776847
69	70	AR	00	4	6.11321	-0.730491
204	210	KW	00	9	11.8807	-0.698495
197	200	PA	00	5	7.16311	-0.653216
335	357	ST	00	23	26.7366	-0.522209
64	70	RR	00	35	30.8787	0.550061
294	297	SK	00	42	37.1924	0.62145
215	218	VE	00	7	5.19481	0.627305
173	177	ED	00	73	65.9638	0.750539
210	211	WE	00	16	12.8172	0.79037
335	357	CT	00	8	5.66453	0.962906
173	177	TD	00	45	38.6684	1.03673
215	218	CE	00	8	5.51948	1.11477
211	215	KD	00	29	23.4601	1.30818
197	200	KA	00	54	46.1389	1.33937
67	70	NQ	00	8	5.26689	1.41827
210	215	FF	00	13	9.1145	1.65638
211	215	AF	00	17	12.3974	1.70877
211	215	TF	00	16	11.5548	1.71007
296	297	SR	00	16	10.9716	2.30458
210	215	WD	00	24	16.6246	3.27202
211	215	SF	00	13	7.82358	3.42495
210	215	WC	00	31	21.5142	4.18234
296	297	SK	00	56	41.569	5.00983
67	70	NG	00	27	17.3055	5.43084
4	211	SK	00	58	42.1789	5.93439
335	357	DT	00	28	17.6733	6.03394
210	215	YY	00	20	11.5578	6.16642
211	215	EY	00	29	17.5569	7.45822
211	212	KM	00	20	10.3416	9.02032
215	218	YE	00	362	308.847	9.14756
294	297	AR	00	18	8.62187	10.2007
211	215	NY	00	25	13.2748	10.3566
294	297	AK	00	52	32.7566	11.3049
210	215	SY	00	35	19.6911	11.9019
294	297	TK	00	128	93.1516	13.037
291	292	DI	00	25	11.8356	14.6425
39	44	SD	00	17	6.85769	15.0002
294	297	TR	00	44	24.5185	15.4794
39	44	AA	00	55	32.2106	16.1238
212	215	MY	00	22	9.38018	16.9783
211	215	DY	00	39	19.2698	20.2016
43	44	ED	00	147	100.998	20.9523
39	40	AD	00	19	6.79943	21.8921
394	399	SD	00	20	6.78594	25.7313
69	70	GR	00	25	8.81021	29.7506
294	297	SR	00	27	9.78942	30.2576
210	212	WM	00	22	7.07614	31.4751
210	211	WN	00	29	9.93332	36.5979
207	210	DW	00	92	48.7052	38.4854
39	44	KD	00	39	12.7695	53.8815
210	211	WD	00	44	14.4193	60.6835
39	40	AF	00	57	17.8145	86.194
67	70	GR	00	117	46.5111	106.828
395	399	RD	00	124	49.0716	114.41
69	70	DR	00	321	178.182	114.473
39	44	ED	00	44	9.81359	119.091
64	70	HR	00	51	12.0187	126.432
39	44	AD	00	287	141.056	151.003
211	215	KY	00	2224	1706.02	157.268
43	44	ND	00	91	25.1311	172.644
210	211	WK	00	1945	1274.35	352.944
195	196	LE	00	187	46.7381	420.929
43	44	QD	00	191	47.7727	429.409
196	199	EQ	00	150	29.3945	494.843
65	68	RG	00	98	14.1847	495.253
215	218	FE	00	292	85.7143	496.461
394	399	LD	00	478	156.077	663.998
69	70	NR	00	327	79.1121	776.726
67	70	NR	00	1348	616.226	868.987
199	203	QK	00	149	13.1102	1408.52
250	294	EV	00	92	5.11846	1474.74
203	204	KI	00	156	13.6551	1483.85
210	215	WY	00	2675	1225.98	1712.62
43	44	EA	00	247	24.1205	2059.47
170	174	LR	00	155	6.05161	3666.07
169	174	IR	00	154	5.73004	3836.62
173	177	FN	00	157	5.13072	4495.33
210	215	WT	01	11	1146.12	-1124.23
210	211	WR	01	593	1180.78	-292.593
394	399	LE	01	74	379.61	-246.036
67	70	NK	01	1946	2626.3	-176.22
138	140	NP	01	0	175.419	-175.419
138	139	NT	01	0	174.239	-174.239
139	140	NP	01	0	162.636	-162.636
69	70	NK	01	110	346.384	-161.316
218	222	TQ	01	0	160.613	-160.613
219	222	PQ	01	0	160.578	-160.578
157	185	GD	01	0	159.888	-159.888
184	185	QD	01	0	158.786	-158.786
122	126	LK	01	0	158.546	-158.546
136	137	SN	01	0	157.978	-157.978
151	152	LG	01	0	156.858	-156.858
197	199	IR	01	2	160.667	-156.692
101	237	GD	01	1	157.596	-155.602
173	176	FP	01	0	155.287	-155.287
136	139	ST	01	0	155.15	-155.15
224	225	QP	01	0	153.897	-153.897
169	170	IP	01	0	153.649	-153.649
136	138	SE	01	0	153.212	-153.212
237	238	HK	01	1	152.268	-150.275
166	169	ME	01	0	149.999	-149.999
225	237	KD	01	0	149.73	-149.73
169	173	IK	01	0	147.607	-147.607
226	238	EK	01	0	147.518	-147.518
215	218	GD	01	0	147.236	-147.236
199	222	QQ	01	0	146.064	-146.064
113	151	VQ	01	0	146.012	-146.012
169	174	IQ	01	0	145.721	-145.721
194	195	DI	01	12	168.672	-145.525
194	199	DR	01	12	168.576	-145.43
236	237	LD	01	8	160.511	-144.91
82	83	LR	01	0	144.311	-144.311
194	197	DQ	01	10	162.339	-142.955
170	174	LQ	01	7	153.928	-140.246
238	240	PT	01	3	144.079	-138.142
199	203	QE	01	0	127.198	-127.198
226	228	EL	01	0	125.701	-125.701
240	243	KP	01	6	129.623	-117.901
197	200	IT	01	2	114.362	-110.397
192	195	GI	01	1	109.597	-107.606
192	194	GE	01	1	108.255	-106.265
199	200	QT	01	0	102.012	-102.012
195	196	LG	01	51	189.653	-101.367
43	44	EE	01	457	725.824	-99.5646
263	265	VN	01	0	97.2173	-97.2173
259	265	IN	01	0	97.202	-97.202
268	273	WG	01	0	97.1643	-97.1643
204	210	IL	01	1	99.0012	-97.0113
207	210	LL	01	3	102.862	-96.9498
110	219	VK	01	0	96.5611	-96.5611
259	263	IK	01	0	96.1953	-96.1953
93	269	QQ	01	0	95.2137	-95.2137
265	269	KQ	01	1	96.2145	-94.2249
262	266	LW	01	0	93.3819	-93.3819
249	251	PS	01	1	94.7297	-92.7402
263	266	VW	01	0	92.4148	-92.4148
265	266	KW	01	1	94.3821	-92.3927
266	269	LQ	01	0	90.4021	-90.4021
268	275	WK	01	0	89.6549	-89.6549
243	245	VV	01	0	89.2339	-89.2339
265	275	KK	01	1	90.6369	-88.6479
298	301	TL	01	0	87.9042	-87.9042
291	292	LV	01	0	83.7816	-83.7816
157	184	GM	01	0	83.6648	-83.6648
292	294	TP	01	0	83.3286	-83.3286
296	298	PE	01	0	80.2717	-80.2717
294	296	VT	01	12	102.095	-79.505
251	294	KP	01	0	78.3317	-78.3317
177	192	ND	01	139	289.372	-78.1405
137	139	IT	01	2	79.5061	-75.5564
296	301	PL	01	0	74.4063	-74.4063
110	184	VM	01	0	73.6606	-73.6606
290	291	AE	01	1	74.5426	-72.556
321	323	YK	01	0	71.5522	-71.5522
101	321	GP	01	1	73.2377	-71.2514
290	292	AV	01	1	71.9404	-69.9543
273	305	YE	01	0	69.6628	-69.6628
322	323	DK	01	0	69.606	-69.606
238	315	PH	01	0	69.6039	-69.6039
211	215	LT	01	0	69.0795	-69.0795
211	215	KT	01	1253	1581.68	-68.302
311	313	IP	01	0	68.0946	-68.0946
243	312	VE	01	0	68.0615	-68.0615
311	312	IE	01	0	68.0423	-68.0423
313	315	KH	01	1	69.609	-67.6234
243	311	VK	01	0	67.4702	-67.4702
346	347	EK	01	0	67.2278	-67.2278
344	345	YP	01	0	66.9075	-66.9075
385	388	WK	01	0	66.9018	-66.9018
305	308	LE	01	0	66.7805	-66.7805
275	305	GE	01	0	66.7647	-66.7647
321	322	YS	01	0	66.6948	-66.6948
238	347	PK	01	0	66.2427	-66.2427
348	351	FT	01	0	65.661	-65.661
210	211	HR	01	0	65.2366	-65.2366
321	324	YD	01	0	64.936	-64.936
344	346	YF	01	0	64.8794	-64.8794
323	324	PD	01	0	63.1089	-63.1089
210	215	HT	01	0	61.628	-61.628
65	68	RS	01	88	196.976	-60.2906
347	348	PN	01	0	59.4939	-59.4939
324	344	SE	01	2	63.2463	-59.3096
315	348	PN	01	0	58.845	-58.845
344	348	YN	01	0	58.8231	-58.8231
355	356	KR	01	0	58.4352	-58.4352
110	215	VT	01	0	58.297	-58.297
324	388	SK	01	2	62.0071	-58.0716
346	348	EN	01	0	57.9931	-57.9931
238	348	PN	01	0	57.2	-57.2
43	44	QE	01	210	343.318	-51.7705
137	139	TT	01	1	50.7689	-48.7886
28	32	KK	01	41	115.777	-48.2963
394	399	PE	01	0	47.4513	-47.4513
395	399	IE	01	0	47.1358	-47.1358
69	70	SK	01	41	114.149	-46.8756
69	72	SR	01	63	145.212	-46.5443
355	357	KM	01	0	46.4031	-46.4031
67	70	GK	01	105	198.226	-43.8443
395	399	RE	01	46	116.815	-42.929
211	212	LW	01	83	166.59	-41.9429
304	305	EE	01	49	118.771	-40.9867
215	218	FD	01	751	948.059	-40.9598
294	297	VE	01	1	42.4072	-40.4308
345	347	QK	01	64	132.473	-35.3923
345	348	QN	01	50	111.624	-34.0205
207	212	LW	01	83	154.813	-33.3118
296	297	PE	01	0	32.5552	-32.5552
210	212	HW	01	77	145.904	-32.5406
192	194	AE	01	0	32.184	-32.184
192	195	AI	01	0	32.0063	-32.0063
250	294	EP	01	165	253.943	-31.1523
173	177	FE	01	1	31.3428	-29.3747
212	215	LT	01	0	28.9577	-28.9577
39	44	AE	01	849	1018.26	-28.1344
204	207	IE	01	0	26.7975	-26.7975
64	70	HK	01	14	50.9109	-26.7607
192	194	SE	01	0	26.3324	-26.3324
203	204	KE	01	633	775.189	-26.0809
69	70	GK	01	7	38.5746	-25.8449
192	195	SI	01	0	25.2171	-25.2171
207	210	DL	01	52	97.7192	-21.3903
43	44	NE	01	120	180.604	-20.3365
184	185	YD	01	0	19.6032	-19.6032
169	170	LP	01	0	19.5731	-19.5731
194	195	LI	01	0	19.3875	-19.3875
69	70	DK	01	658	780.151	-19.1257
157	185	SD	01	1	20.599	-18.6476
151	152	PG	01	0	18.6269	-18.6269
139	140	EP	01	0	18.615	-18.615
218	222	PQ	01	0	18.6077	-18.6077
225	237	ED	01	0	18.354	-18.354
137	139	VT	01	0	18.2002	-18.2002
237	238	PK	01	0	18.1955	-18.1955
64	70	NK	01	0	18.0146	-18.0146
211	215	DT	01	0	17.8654	-17.8654
194	197	LQ	01	0	17.7267	-17.7267
238	240	DT	01	0	17.6424	-17.6424
194	199	LR	01	0	17.6417	-17.6417
177	192	PD	01	0	17.5969	-17.5969
101	237	LD	01	0	17.4032	-17.4032
169	173	LK	01	0	16.9231	-16.9231
113	151	GQ	01	1	18.8403	-16.8934
199	222	HQ	01	0	16.6651	-16.6651
196	199	IR	01	0	16.6421	-16.6421
240	243	WP	01	0	16.5684	-16.5684
236	237	HD	01	1	18.3717	-16.4262
82	83	NR	01	0	15.9362	-15.9362
195	196	EG	01	0	15.8044	-15.8044
169	174	LQ	01	1	17.4132	-15.4707
170	174	EQ	01	1	17.4085	-15.4659
39	44	EE	01	38	70.8427	-15.2259
122	126	DK	01	1	16.6375	-14.6976
199	203	HE	01	0	14.5125	-14.5125
265	266	LW	01	0	13.7641	-13.7641
263	266	GW	01	0	13.7639	-13.7639
262	266	VW	01	0	13.7615	-13.7615
266	269	NQ	01	0	13.7568	-13.7568
265	269	LQ	01	0	13.7449	-13.7449
259	263	QK	01	0	13.7422	-13.7422
93	269	LQ	01	0	13.7422	-13.7422
291	292	TV	01	0	13.66	-13.66
265	275	LK	01	0	13.4991	-13.4991
268	275	AK	01	0	13.4964	-13.4964
290	291	LE	01	0	13.3794	-13.3794
224	225	KP	01	5	22.1227	-13.2528
296	300	LE	01	0	12.9211	-12.9211
263	265	GN	01	0	12.7659	-12.7659
259	265	QN	01	0	12.7639	-12.7639
290	292	LV	01	0	12.7489	-12.7489
249	251	ES	01	0	12.5662	-12.5662
199	200	HT	01	0	12.2414	-12.2414
67	70	SK	01	2	15.67	-11.9253
268	273	AG	01	0	11.7775	-11.7775
292	294	EP	01	0	11.4029	-11.4029
110	219	LK	01	0	11.321	-11.321
394	399	SE	01	3	16.5048	-11.0501
166	169	TE	01	8	24.2235	-10.8656
210	215	YT	01	0	10.8049	-10.8049
336	353	EK	01	0	10.7914	-10.7914
197	199	GR	01	0	10.7765	-10.7765
67	70	EK	01	24	46.2266	-10.687
336	355	EA	01	0	10.6491	-10.6491
296	301	LL	01	0	10.6295	-10.6295
250	294	KP	01	0	10.5444	-10.5444
243	245	QV	01	3	15.667	-10.2415
204	207	DE	01	3	15.4129	-9.99684
296	297	SE	01	27	49.0338	-9.90109
300	301	AL	01	2	13.5307	-9.82635
137	139	LT	01	0	9.57905	-9.57905
169	173	KK	01	0	9.40173	-9.40173
110	219	IK	01	0	9.32314	-9.32314
69	70	AK	01	11	26.766	-9.28669
110	184	LM	01	0	9.20758	-9.20758
64	72	NR	01	9	23.5618	-8.99954
197	200	GT	01	0	8.84945	-8.84945
212	215	MT	01	0	8.84819	-8.84819
305	308	AE	01	0	8.83859	-8.83859
196	199	ER	01	1643	1767.98	-8.83536
321	323	DK	01	0	8.82151	-8.82151
311	313	LP	01	0	8.75502	-8.75502
336	355	GA	01	0	8.71293	-8.71293
136	139	IT	01	1	10.5348	-8.62977
136	138	IE	01	1	10.4679	-8.5634
4	211	SR	01	24	43.1675	-8.51088
69	72	AR	01	18	35.3218	-8.4946
157	184	SM	01	1	10.203	-8.30103
321	322	DS	01	0	8.11153	-8.11153
335	357	DM	01	31	51.3963	-8.09415
275	305	IE	01	1	9.81834	-7.9202
304	305	LE	01	1	9.81582	-7.91769
290	292	SV	01	5	16.3915	-7.91667
322	323	PK	01	1	9.80366	-7.90566
321	324	DD	01	0	7.89762	-7.89762
238	315	DH	01	0	7.84269	-7.84269
199	222	EQ	01	0	7.84238	-7.84238
348	351	KT	01	0	7.84012	-7.84012
101	321	LP	01	0	7.81202	-7.81202
346	347	PK	01	0	7.79452	-7.79452
290	291	SE	01	5	16.2465	-7.78525
385	388	GK	01	0	7.75673	-7.75673
324	388	KK	01	0	7.75089	-7.75089
311	312	LE	01	0	7.66674	-7.66674
39	44	KE	01	66	92.1809	-7.43581
67	70	HK	01	7	18.804	-7.40986
110	184	IM	01	0	7.16145	-7.16145
211	215	NT	01	3	12.3073	-7.03854
323	324	SD	01	0	7.0121	-7.0121
336	353	GK	01	1	8.82931	-6.94257
110	215	LT	01	0	6.83482	-6.83482
199	203	EE	01	0	6.82942	-6.82942
346	348	PN	01	0	6.82272	-6.82272
315	348	VN	01	0	6.82261	-6.82261
238	347	DK	01	0	6.8191	-6.8191
324	344	KE	01	0	6.81114	-6.81114
347	348	FN	01	0	6.7993	-6.7993
64	70	RK	01	101	130.802	-6.79002
355	356	YR	01	0	6.58425	-6.58425
211	215	ET	01	6	16.2774	-6.48901
243	245	HV	01	1	8.17409	-6.29643
294	297	TE	01	83	109.219	-6.29393
313	315	EH	01	4	12.7453	-6.00068
238	348	DN	01	0	5.97612	-5.97612
210	215	ST	01	8	18.4084	-5.88506
243	312	QE	01	1	7.6689	-5.7993
344	345	QP	01	1	7.64657	-5.77735
344	346	QF	01	1	7.52224	-5.65518
110	215	IT	01	0	5.62868	-5.62868
251	294	DP	01	9	19.3629	-5.54615
243	311	QK	01	1	7.39399	-5.52924
394	399	IE	01	0	5.5016	-5.5016
199	200	ET	01	0	5.44063	-5.44063
136	138	TE	01	3	10.4679	-5.32765
296	297	LE	01	0	5.22491	-5.22491
68	70	NK	01	13	24.1751	-5.16578
207	212	RW	01	41	58.1781	-5.07213
344	348	QN	01	1	6.82006	-4.96669
210	211	YR	01	4	11.3077	-4.72265
294	297	AE	01	25	38.4065	-4.67981
69	72	GR	01	34	49.0581	-4.62197
64	72	RR	01	141	168.859	-4.59637
203	204	IE	01	5	12.503	-4.50255
69	70	EK	01	4	11.0213	-4.47304
195	196	KG	01	2	7.9022	-4.40838
68	70	TK	01	3	9.35811	-4.31984
294	296	IT	01	2	7.70525	-4.22438
136	139	TT	01	4	10.5348	-4.05362
345	347	EK	01	7	14.611	-3.96461
243	245	SV	01	11	19.7541	-3.87938
173	176	RP	01	54	70.3184	-3.78694
173	177	RE	01	7	13.7987	-3.34976
219	222	DQ	01	30	41.1238	-3.00891
39	44	SE	01	38	49.5046	-2.67359
345	348	EN	01	7	12.7814	-2.61506
39	40	AE	01	1153	1208.94	-2.5883
296	298	LE	01	7	12.726	-2.57639
173	177	TE	01	5	10.0533	-2.54008
64	70	YK	01	4	8.61569	-2.47276
69	70	HK	01	2	5.51065	-2.23652
321	324	SD	01	6	10.5302	-1.94891
204	210	VL	01	3	6.42865	-1.82863
199	222	KQ	01	5	8.82268	-1.65629
68	70	RK	01	8	12.4775	-1.60672
68	70	GK	01	440	466.346	-1.48839
199	203	KE	01	5	8.53677	-1.46528
294	297	SE	01	36	43.6074	-1.32713
215	218	LD	01	10	14.3645	-1.32612
82	83	RR	01	27	33.6431	-1.31173
298	300	KE	01	4	6.9574	-1.25711
166	169	QE	01	28	34.4719	-1.21507
335	357	CM	01	12	16.4732	-1.21466
215	218	ED	01	8	11.6712	-1.15477
199	200	KT	01	4	6.80079	-1.15346
197	200	KT	01	136	149.079	-1.14748
39	44	DE	01	9	12.8029	-1.12959
197	200	RT	01	3	5.44582	-1.09846
355	357	SM	01	5	7.95481	-1.09756
346	348	CN	01	7	10.2341	-1.02201
69	72	ER	01	10	13.7363	-1.01626
195	196	TG	01	12	15.8044	-0.915784
43	44	ME	01	3	5.11144	-0.872194
67	70	TK	01	4	6.26801	-0.820656
344	345	DP	01	23	27.7188	-0.803326
16	83	VR	01	18	22.2041	-0.796003
394	399	TE	01	4	6.1893	-0.774405
197	200	PT	01	19	23.1447	-0.742229
291	292	DV	01	141	151.171	-0.684347
170	174	SQ	01	6	8.24613	-0.611814
219	222	TQ	01	4	5.87482	-0.598309
173	177	EE	01	14	17.1498	-0.578511
169	174	KQ	01	7	9.16487	-0.511372
169	174	DQ	01	407	392.256	0.554165
157	184	AM	01	8	6.12181	0.576231
169	173	DK	01	427	410.856	0.634395
215	218	ID	01	62	55.6626	0.721546
346	348	YN	01	120	110.869	0.751973
207	212	QW	01	6905	6831.49	0.791022
335	357	SM	01	86	77.7534	0.874642
210	211	FR	01	38	32.6183	0.887922
39	44	ME	01	37	31.5805	0.930038
197	200	HT	01	18	14.2953	0.960112
166	169	RE	01	527	504.035	1.0463
184	185	VD	01	4232	4149.02	1.65977
39	44	LE	01	90	78.5245	1.67703
210	211	SR	01	26	20.0059	1.79593
122	126	EK	01	4457	4365.87	1.902
177	192	DD	01	6907	6770.91	2.73545
292	294	IP	01	420	379.803	4.25429
207	210	AL	01	78	61.7174	4.29577
207	210	HL	01	59	45.0023	4.35393
207	210	RL	01	51	37.9305	4.50331
211	215	ST	01	40	25.8056	7.8077
204	210	DL	01	77	54.0007	9.79561
204	207	KE	01	16	6.83072	12.3084
294	297	QE	01	81	54.8093	12.5152
204	207	QE	01	17	6.48043	17.0762
207	210	QL	01	4527	4206.43	24.4312
211	215	GT	01	90	39.7009	63.7267
210	215	LY	10	994	2396.32	-820.635
67	70	DR	10	141	953.202	-692.059
43	44	KA	10	0	208.478	-208.478
215	218	TE	10	50	291.802	-200.369
136	138	NN	10	0	175.433	-175.433
137	139	NN	10	1	163.809	-161.815
199	200	RH	10	0	160.493	-160.493
226	228	PP	10	1	161.883	-159.889
199	222	RK	10	1	161.697	-159.703
136	139	NN	10	1	161.687	-159.693
157	184	PQ	10	0	159.515	-159.515
82	83	KN	10	0	158.998	-158.998
157	185	PY	10	0	158.706	-158.706
224	225	EK	10	0	156.267	-156.267
110	215	DG	10	0	155.882	-155.882
110	219	DP	10	0	155.873	-155.873
138	139	EN	10	1	156.979	-154.985
110	184	DQ	10	0	154.938	-154.938
194	197	EI	10	3	160.838	-154.894
113	151	DL	10	0	154.796	-154.796
197	200	QH	10	0	154.417	-154.417
226	238	PP	10	0	153.203	-153.203
204	207	EL	10	2	155.818	-151.844
236	237	PH	10	2	155.716	-151.742
237	238	DP	10	0	150.716	-150.716
151	152	QP	10	0	150.692	-150.692
218	222	DK	10	0	150.278	-150.278
225	237	PH	10	1	149.883	-147.89
169	170	EL	10	3	153.712	-147.771
139	140	TE	10	0	147.516	-147.516
166	169	KI	10	0	147.241	-147.241
204	210	EH	10	0	147.115	-147.115
138	140	EE	10	0	144.702	-144.702
169	173	EF	10	0	144.371	-144.371
194	199	EQ	10	0	144.356	-144.356
192	194	DD	10	12	163.335	-140.217
197	199	QQ	10	0	138.997	-138.997
210	211	LK	10	1959	2554.33	-138.752
203	204	EI	10	0	133.315	-133.315
101	237	KH	10	1	135.258	-133.265
238	240	KK	10	7	145.743	-132.079
243	245	PP	10	0	128.553	-128.553
173	176	KQ	10	19	158.745	-123.019
69	70	TR	10	910	1311.64	-122.988
240	243	TV	10	3	127.714	-121.785
196	199	GQ	10	0	118.392	-118.392
211	215	RY	10	1164	1589.97	-114.124
394	399	QD	10	558	871.711	-112.898
219	222	KK	10	0	111.327	-111.327
194	195	EL	10	71	230.13	-110.035
192	195	DL	10	69	222	-105.446
210	215	LG	10	1	103.218	-101.228
268	273	SY	10	0	97.1962	-97.1962
259	263	KV	10	0	97.1616	-97.1616
259	265	KK	10	1	99.1343	-97.1444
263	265	KK	10	1	98.1683	-96.1785
249	251	KK	10	0	95.3586	-95.3586
265	269	NA	10	0	95.2481	-95.2481
93	269	GA	10	0	95.2445	-95.2445
265	266	NL	10	0	93.3698	-93.3698
262	266	GL	10	0	93.3382	-93.3382
263	266	KL	10	0	92.3572	-92.3572
268	275	SG	10	0	91.3576	-91.3576
265	275	NG	10	0	91.3439	-91.3439
250	294	DV	10	5	100.332	-90.5817
266	269	WA	10	0	90.4453	-90.4453
290	292	TT	10	1	91.2648	-89.2758
251	294	SV	10	5	97.7328	-87.9886
298	301	EA	10	1	89.8787	-87.8898
291	292	ET	10	0	87.7995	-87.7995
292	294	VV	10	5	97.3278	-87.5846
290	291	TL	10	1	89.3425	-87.3537
184	185	MY	10	0	82.7818	-82.7818
210	211	LL	10	15	110.471	-82.5081
294	297	PL	10	2	83.2038	-79.2519
296	298	TT	10	7	91.5191	-78.0545
43	44	KD	10	612	872.949	-78.0049
136	137	NI	10	2	80.3918	-76.4416
296	297	TL	10	9	92.4175	-75.294
173	177	KN	10	133	276.188	-74.2347
122	126	KF	10	0	73.1555	-73.1555
296	301	TA	10	8	87.4895	-72.221
294	296	PP	10	0	71.9873	-71.9873
321	322	PD	10	0	71.3717	-71.3717
243	311	PI	10	0	71.0695	-71.0695
28	32	EE	10	12	93.4134	-70.955
321	323	PP	10	0	70.4451	-70.4451
243	312	PL	10	0	70.1154	-70.1154
211	215	RG	10	0	69.9658	-69.9658
304	305	AL	10	0	69.8938	-69.8938
273	305	GL	10	0	69.6628	-69.6628
355	356	AY	10	0	68.664	-68.664
313	315	PP	10	0	68.1313	-68.1313
345	347	PP	10	0	67.8035	-67.8035
238	315	KP	10	0	67.1248	-67.1248
305	308	EN	10	0	66.7805	-66.7805
170	174	PR	10	180	327.724	-66.5874
315	348	HF	10	0	66.575	-66.575
311	312	KL	10	0	66.4134	-66.4134
344	346	EE	10	0	66.2079	-66.2079
347	348	KF	10	0	66.1769	-66.1769
215	218	TT	10	0	66.0076	-66.0076
346	347	FP	10	0	65.7596	-65.7596
275	305	KL	10	0	65.5905	-65.5905
344	348	EF	10	0	65.1942	-65.1942
238	347	KP	10	0	65.0879	-65.0879
345	348	PF	10	0	64.9894	-64.9894
69	72	TK	10	31	118.582	-64.6862
322	323	SP	10	0	64.0613	-64.0613
311	313	KK	10	1	65.5982	-63.6134
346	348	FF	10	0	62.9643	-62.9643
395	399	KT	10	0	62.3863	-62.3863
169	174	ER	10	172	311.296	-62.331
101	321	KY	10	0	62.2668	-62.2668
238	348	KF	10	0	62.2189	-62.2189
324	344	DY	10	0	61.3338	-61.3338
321	324	PS	10	4	68.3844	-60.6183
323	324	KS	10	4	67.5825	-59.8193
348	351	NL	10	0	58.8762	-58.8762
394	399	QT	10	0	54.9949	-54.9949
69	70	TS	10	21	91.4911	-54.3113
39	44	TD	10	648	856.384	-50.7059
355	357	AA	10	23	89.9199	-49.8029
136	137	NT	10	1	50.9802	-48.9998
210	212	LL	10	3	46.9439	-41.1356
385	388	KT	10	1	39.0788	-37.1044
344	345	EQ	10	63	132.415	-36.3889
324	388	DT	10	1	35.8724	-33.9003
212	215	WG	10	85	155.824	-32.1905
211	212	RL	10	2	31.063	-27.1918
210	211	LD	10	1	28.9024	-26.937
199	203	RK	10	653	799.106	-26.7137
207	210	EH	10	0	26.6817	-26.6817
177	192	EG	10	0	21.6151	-21.6151
157	184	PY	10	0	19.5724	-19.5724
194	195	EE	10	0	19.5025	-19.5025
385	388	KI	10	0	19.0628	-19.0628
138	139	EE	10	0	19.0277	-19.0277
169	170	EE	10	0	18.6318	-18.6318
110	184	DY	10	0	18.6317	-18.6317
136	139	NE	10	0	18.6185	-18.6185
113	151	DP	10	0	18.6147	-18.6147
192	194	DL	10	0	18.5831	-18.5831
192	195	DE	10	0	18.5815	-18.5815
166	169	KL	10	0	18.2908	-18.2908
225	237	PP	10	0	18.255	-18.255
238	240	KW	10	0	18.2179	-18.2179
151	152	QQ	10	0	17.8946	-17.8946
136	137	NV	10	0	17.647	-17.647
236	237	PP	10	0	17.6283	-17.6283
194	199	EH	10	0	17.5568	-17.5568
324	388	DI	10	0	17.4987	-17.4987
237	238	DD	10	0	17.3903	-17.3903
173	177	KP	10	0	16.9095	-16.9095
173	176	KN	10	0	16.9078	-16.9078
195	196	II	10	0	16.4556	-16.4556
39	40	TF	10	65	106.455	-16.1429
210	211	LN	10	2	19.9105	-16.1114
101	237	KP	10	0	15.9621	-15.9621
197	199	QH	10	0	15.8587	-15.8587
224	225	EE	10	1	17.4708	-15.5281
268	275	SI	10	0	14.7351	-14.7351
290	291	TT	10	0	14.7268	-14.7268
139	140	TT	10	6	24.9053	-14.3508
196	199	GH	10	0	14.207	-14.207
210	212	LM	10	0	14.1475	-14.1475
266	269	WS	10	0	13.7634	-13.7634
263	266	KN	10	0	13.7553	-13.7553
262	266	GN	10	0	13.7551	-13.7551
265	275	NI	10	0	13.7507	-13.7507
93	269	GS	10	0	13.7466	-13.7466
263	265	KL	10	0	13.7436	-13.7436
259	265	KL	10	0	13.7414	-13.7414
259	263	KG	10	0	13.74	-13.74
290	292	TE	10	0	13.7388	-13.7388
199	203	RI	10	0	13.7102	-13.7102
218	222	DH	10	1	15.2978	-13.3632
291	292	EE	10	0	13.3608	-13.3608
300	301	EE	10	0	12.9274	-12.9274
265	266	NN	10	0	12.7769	-12.7769
199	222	RH	10	1	14.6997	-12.7678
265	269	NS	10	0	12.7652	-12.7652
138	140	ET	10	7	24.7517	-12.7314
194	197	EG	10	0	12.6721	-12.6721
64	72	KW	10	4	19.4049	-12.2295
195	196	IE	10	1599	1742.36	-11.795
65	68	KG	10	519	602.682	-11.6192
296	301	TE	10	0	11.5371	-11.5371
68	70	ST	10	15	34.2578	-10.8256
157	185	PM	10	0	10.7763	-10.7763
240	243	TQ	10	7	22.5956	-10.7641
296	300	TA	10	2	14.4364	-10.7135
294	296	PL	10	0	10.5347	-10.5347
336	355	QK	10	42	68.3952	-10.1865
336	353	QT	10	42	68.3882	-10.1821
219	222	KH	10	0	9.99945	-9.99945
136	137	NL	10	0	9.80388	-9.80388
305	308	ER	10	0	8.83859	-8.83859
323	324	KK	10	0	8.81511	-8.81511
321	324	PK	10	0	8.79228	-8.79228
243	311	PL	10	0	8.76199	-8.76199
313	315	PV	10	0	8.75974	-8.75974
304	305	AA	10	0	8.73673	-8.73673
275	305	KA	10	0	8.68109	-8.68109
238	315	KV	10	0	8.63033	-8.63033
249	251	KD	10	9	22.3801	-7.99936
336	355	QY	10	0	7.92988	-7.92988
336	353	QG	10	0	7.92906	-7.92906
321	322	PP	10	1	9.77694	-7.87922
273	305	GA	10	0	7.84933	-7.84933
315	348	HK	10	0	7.83236	-7.83236
321	323	PS	10	0	7.82724	-7.82724
347	348	KK	10	0	7.78552	-7.78552
355	356	AA	10	0	7.73679	-7.73679
238	348	KK	10	0	7.65771	-7.65771
238	347	KF	10	0	7.6574	-7.6574
345	348	PK	10	0	7.64581	-7.64581
345	347	PF	10	0	7.63983	-7.63983
385	388	KP	10	0	7.62512	-7.62512
207	212	EL	10	3	12.8368	-7.53791
346	348	FK	10	0	7.51812	-7.51812
346	347	FF	10	0	7.51539	-7.51539
101	321	KD	10	0	7.47201	-7.47201
395	399	KW	10	0	7.44911	-7.44911
215	218	TP	10	0	7.24474	-7.24474
322	323	SS	10	0	7.21818	-7.21818
122	126	KR	10	1	9.03154	-7.14226
67	70	DG	10	13	26.7688	-7.08212
324	388	DP	10	0	6.99949	-6.99949
199	200	RR	10	25	42.0804	-6.9329
69	70	TV	10	9	21.0511	-6.89884
268	273	SP	10	0	6.87246	-6.87246
194	199	EE	10	0	6.82764	-6.82764
348	351	NK	10	0	6.82622	-6.82622
344	346	EP	10	0	6.81552	-6.81552
344	348	EK	10	0	6.81133	-6.81133
197	200	QR	10	25	41.86	-6.79072
177	192	EA	10	0	6.62086	-6.62086
173	176	KR	10	0	6.57524	-6.57524
394	399	QW	10	0	6.56656	-6.56656
197	199	QE	10	0	6.53006	-6.53006
196	199	GE	10	0	6.31424	-6.31424
211	212	RM	10	2	9.62515	-6.04073
311	313	KE	10	3	11.087	-5.89878
157	185	PV	10	0	5.87801	-5.87801
139	140	TA	10	0	5.74738	-5.74738
138	140	EA	10	0	5.71194	-5.71194
68	70	SG	10	27	42.5907	-5.70713
68	70	SN	10	5	13.8883	-5.68836
39	40	TD	10	26	40.6315	-5.26886
65	68	KK	10	2	8.79115	-5.24615
67	70	DC	10	0	5.23737	-5.23737
324	344	DQ	10	1	7.00958	-5.15224
184	185	MM	10	0	5.10998	-5.10998
177	192	ES	10	0	5.06301	-5.06301
65	68	KN	10	19	31.2574	-4.80668
64	72	KK	10	113	138.745	-4.77726
251	294	SI	10	2	7.74122	-4.25793
250	294	DI	10	2	7.57226	-4.10051
292	294	VI	10	2	7.27684	-3.82653
243	312	PK	10	8	15.5812	-3.68872
203	204	EV	10	3	8.54583	-3.59897
169	173	ER	10	51	66.1312	-3.46211
311	312	KK	10	7	13.8361	-3.37757
64	70	KS	10	87	105.813	-3.34497
67	70	DE	10	5	11.0567	-3.31775
344	345	EE	10	7	13.6309	-3.22571
395	399	KD	10	921	973.971	-2.88091
69	70	TC	10	4	8.90622	-2.70271
243	245	PI	10	67	81.8064	-2.67986
110	219	DD	10	30	40.1938	-2.58531
294	297	PR	10	428	462.438	-2.56459
210	215	LC	10	32	42.0519	-2.40276
173	176	KK	10	4	8.45388	-2.3465
321	324	PP	10	13	19.5384	-2.18803
298	300	EA	10	10	15.6511	-2.0404
65	68	KR	10	10	15.6287	-2.02719
197	199	QK	10	5	9.32865	-2.00857
212	215	WL	10	11	16.7659	-1.98292
110	215	DL	10	11	16.6666	-1.92663
197	200	QE	10	134	150.696	-1.84979
335	357	GR	10	46	56.189	-1.8476
39	44	TA	10	177	195.559	-1.76121
64	70	KR	10	1592	1645.45	-1.736
170	174	PK	10	241	262.179	-1.71084
64	70	KT	10	29	36.8891	-1.68715
296	297	TT	10	81	93.3802	-1.64136
194	199	EK	10	5	8.77839	-1.6263
101	237	KE	10	51	60.488	-1.48826
203	204	EK	10	24	30.765	-1.48757
204	207	ER	10	47	55.7867	-1.38395
204	210	EY	10	20	25.9614	-1.3689
169	174	EK	10	229	246.986	-1.30983
210	211	LE	10	20	25.691	-1.26066
67	70	DQ	10	5	8.14703	-1.21563
298	301	EE	10	8	11.7233	-1.18252
166	169	KK	10	6	9.14538	-1.08179
197	200	QS	10	32	38.1391	-0.988189
210	215	LD	10	27	32.4947	-0.929112
210	215	LE	10	5	7.6458	-0.915569
335	357	GK	10	18	22.4756	-0.891226
68	70	SQ	10	8	11.1106	-0.870877
69	72	TW	10	11	14.5203	-0.853445
68	70	SV	10	20	24.073	-0.689133
101	237	KN	10	18	21.8429	-0.67609
169	173	EE	10	71	78.2397	-0.669913
69	70	TQ	10	8	10.5255	-0.605983
110	219	DT	10	4	5.88202	-0.602173
344	345	EL	10	4	5.84184	-0.580701
169	173	EA	10	7	9.31425	-0.575008
136	137	NS	10	5	6.86272	-0.505589
207	210	EF	10	17	14.2302	0.5391
166	169	KD	10	407	392.337	0.548016
292	294	VS	10	106	98.2374	0.613393
197	200	QI	10	379	363.717	0.642188
210	215	LS	10	15	12.1059	0.691905
207	210	ES	10	11	8.53815	0.709839
292	294	VQ	10	136	126.435	0.723582
394	399	QG	10	29	24.6246	0.777439
197	200	QA	10	1784	1746.96	0.785465
199	200	RA	10	1926	1886.77	0.815837
292	294	VA	10	95	86.4125	0.853405
43	48	KT	10	119	108.963	0.924596
292	294	VT	10	271	253.78	1.16846
110	215	DY	10	3905	3828.41	1.53205
110	184	DV	10	4213	4132.32	1.57517
157	184	PV	10	4229	4141.51	1.84823
173	177	KD	10	6600	6489.47	1.88253
210	212	LR	10	10	6.43067	1.98115
204	210	EW	10	2874	2793.26	2.334
210	211	LA	10	83	70.008	2.41103
210	215	LL	10	16	10.8316	2.46621
204	207	EQ	10	6710	6566.48	3.13691
67	70	DN	10	14	8.72896	3.18296
67	70	DS	10	81	64.5943	4.16674
294	297	PA	10	607	550.021	5.90275
210	211	LT	10	83	63.5853	5.92797
211	215	RV	10	40	27.1118	6.12673
210	211	LS	10	61	43.0325	7.50207
210	215	LV	10	62	40.7776	11.045
210	215	LI	10	62	39.5033	12.8116
211	215	RI	10	46	26.2372	14.8861
210	211	LG	10	99	64.8698	17.957
211	215	RF	10	539	446.907	18.9774
210	215	LF	10	919	662.636	99.1834
207	210	EW	10	750	504.996	118.866
207	210	EL	11	789	1013.19	-49.6083
39	40	TE	11	7287	7224.29	0.544411
210	212	LW	11	5880	5820.4	0.610269
211	212	RW	11	3889	3840.44	0.614098
292	294	VP	11	4849	4792.71	0.661094
212	215	WT	11	3708	3657.92	0.685587
177	192	ED	11	1769	1734.27	0.695296
204	210	EL	11	5664	5592.28	0.91972
28	32	EK	11	6827	6746.2	0.967748
355	357	AM	11	2548	2496.49	1.06298
64	70	KK	11	7059	6970.09	1.13412
238	348	KN	11	3347	3285.16	1.16415
69	72	TR	11	7320	7226.25	1.21625
344	348	EN	11	3388	3323.93	1.23501
347	348	KN	11	3365	3301.06	1.23851
346	348	FN	11	3337	3273.2	1.24352
324	388	DK	11	3413	3348.38	1.24699
348	351	NT	11	3497	3431.03	1.26839
311	312	KE	11	3933	3862.12	1.30077
275	305	KE	11	4297	4222.87	1.3013
101	321	KP	11	3587	3519.32	1.30166
322	323	SK	11	4082	4009.7	1.30374
321	322	PS	11	4063	3989.97	1.33667
305	308	EE	11	4324	4248.42	1.34469
355	356	AR	11	3259	3193.36	1.34924
315	348	HN	11	3495	3426.66	1.36307
323	324	KD	11	3833	3761.11	1.37396
238	347	KK	11	3861	3788.5	1.38755
344	346	EF	11	3859	3786.51	1.38779
238	315	KH	11	4380	4302.7	1.38885
243	312	PE	11	4249	4172.84	1.38994
313	315	PH	11	4511	4432.43	1.39277
243	311	PK	11	4090	4014.94	1.40331
294	296	PT	11	5272	5186.6	1.40629
273	305	GE	11	4320	4242.56	1.4134
65	68	KS	11	8478	8369.17	1.41508
311	313	KP	11	4104	4028.28	1.42324
345	348	PN	11	3361	3292.48	1.42615
346	347	FK	11	3851	3777.42	1.43321
324	344	DE	11	3451	3381.25	1.43897
110	215	DT	11	3690	3617.63	1.4477
173	177	KE	11	1737	1687.19	1.47067
321	323	PK	11	4432	4351.94	1.47268
304	305	AE	11	4478	4397.49	1.47412
296	298	TE	11	5910	5816.76	1.49449
385	388	KK	11	3783	3707.72	1.52858
345	347	PK	11	3879	3801.77	1.56878
251	294	SP	11	5278	5186.61	1.61018
296	297	TE	11	2363	2301.77	1.62855
344	345	EP	11	3892	3812.77	1.64636
296	301	TL	11	5028	4936.91	1.68086
122	126	KK	11	4062	3979.3	1.71883
298	301	EL	11	5086	4993.15	1.72657
321	324	PD	11	3832	3751.37	1.73297
290	291	TE	11	5922	5821.01	1.75214
290	292	TV	11	5558	5460.19	1.7522
110	184	DM	11	4724	4632.44	1.80985
266	269	WQ	11	6280	6173.88	1.8242
157	184	PM	11	4715	4622.99	1.83125
265	275	NK	11	5954	5849.94	1.8512
265	266	NW	11	6415	6306.89	1.85326
263	266	KW	11	6409	6300.92	1.85382
268	275	SK	11	5950	5844.92	1.88911
262	266	GW	11	6403	6293.94	1.88971
184	185	MD	11	4739	4644.98	1.90323
265	269	NQ	11	6195	6085.08	1.98569
263	265	KN	11	6322	6210.12	2.01543
93	269	GQ	11	6182	6071.1	2.02582
259	263	KK	11	6338	6225.21	2.04356
259	265	KN	11	6321	6208.16	2.05094
250	294	DP	11	5079	4977.82	2.05672
268	273	SG	11	6087	5976.1	2.05818
249	251	KS	11	5973	5862.61	2.07873
294	297	PE	11	2126	2059.95	2.1178
291	292	EV	11	5362	5253.66	2.23437
110	219	DK	11	6095	5976.13	2.36438
240	243	TP	11	8857	8712.06	2.41126
226	228	PL	11	7115	6983.55	2.47433
243	245	PV	11	5837	5715.74	2.57273
219	222	KQ	11	6069	5944.34	2.61426
199	200	RT	11	6163	6037.06	2.62706
203	204	EE	11	7710	7568.19	2.65731
226	238	PK	11	8760	8604.9	2.79552
137	139	NT	11	9110	8950.66	2.83653
136	137	NN	11	9334	9172.51	2.84315
196	199	GR	11	7265	7120.88	2.91686
169	174	EQ	11	8069	7916.61	2.93329
238	240	KT	11	8723	8561.45	3.04834
166	169	KE	11	8062	7906.18	3.07089
199	203	RE	11	7909	7753.09	3.13509
113	151	DQ	11	8908	8738.13	3.30217
169	173	EK	11	8273	8108.99	3.31721
173	176	KP	11	8772	8602.29	3.34816
138	139	ET	11	8713	8543.45	3.365
197	199	QR	11	8760	8589.82	3.37147
192	195	DI	11	9088	8914.23	3.38726
170	174	PQ	11	8504	8335.92	3.38905
151	152	QG	11	8917	8744.82	3.39007
192	194	DE	11	9085	8911.07	3.39488
138	140	EP	11	9035	8861.12	3.41194
225	237	PD	11	8357	8189.76	3.41501
197	200	QT	11	5784	5644.59	3.44325
194	199	ER	11	9301	9123.68	3.4463
224	225	EP	11	8714	8542.26	3.45278
136	138	NE	11	8927	8753.05	3.45708
236	237	PD	11	8793	8620.22	3.46327
218	222	DQ	11	8363	8194.22	3.47624
199	222	RQ	11	9346	9166.76	3.5046
136	139	NT	11	9009	8832.99	3.50717
194	197	EQ	11	8682	8508.82	3.52491
157	185	PD	11	9492	9310.76	3.5279
139	140	TP	11	9116	8938.13	3.53979
169	170	EP	11	8717	8542.68	3.55705
194	195	EI	11	9224	9044.29	3.57091
82	83	KR	11	8048	7878.68	3.63872
237	238	DK	11	8478	8303.87	3.65141
195	196	IG	11	7237	7070.09	3.94016
101	237	KD	11	7199	7030.89	4.01963
395	399	KE	11	2442	2318.53	6.57467
39	44	TE	11	6411	6182.09	8.4757
215	218	TD	11	3544	3227.53	31.0308
43	44	KE	11	6743	6273.44	35.1465
69	70	TK	11	6242	5742.89	43.3773
394	399	QE	11	2492	2120.18	65.2075
211	215	RT	11	1847	1474.09	94.3358
67	70	DK	11	4889	4062.46	168.168
210	211	LR	11	3017	2366.79	178.63
210	215	LT	11	3456	2240.22	659.811

## Sheet: Tque00
4	211	SK	00	58	42.1789	5.93439
39	40	AD	00	19	6.79943	21.8921
39	40	AF	00	57	17.8145	86.194
39	44	LD	00	2	10.8777	-7.24544
39	44	SD	00	17	6.85769	15.0002
39	44	AA	00	55	32.2106	16.1238
39	44	KD	00	39	12.7695	53.8815
39	44	ED	00	44	9.81359	119.091
39	44	AD	00	287	141.056	151.003
43	44	QA	00	2	11.4091	-7.75969
43	44	NA	00	1	6.0018	-4.16842
43	44	ED	00	147	100.998	20.9523
43	44	ND	00	91	25.1311	172.644
43	44	QD	00	191	47.7727	429.409
43	44	EA	00	247	24.1205	2059.47
43	48	QT	00	1	6.16551	-4.32771
64	70	RR	00	35	30.8787	0.550061
64	70	HR	00	51	12.0187	126.432
65	68	RG	00	98	14.1847	495.253
67	70	NS	00	6	41.7589	-30.621
67	70	NV	00	0	9.40516	-9.40516
67	70	NN	00	0	5.6431	-5.6431
67	70	ER	00	4	10.8465	-4.3216
67	70	NT	00	7	14.2958	-3.72342
67	70	NQ	00	8	5.26689	1.41827
67	70	NG	00	27	17.3055	5.43084
67	70	GR	00	117	46.5111	106.828
67	70	NR	00	1348	616.226	868.987
68	70	GS	00	5	7.45212	-0.80687
69	70	DS	00	0	12.4287	-12.4287
69	70	SR	00	11	26.071	-8.7122
69	70	DG	00	0	5.38946	-5.38946
69	70	NS	00	1	5.51831	-3.69953
69	70	AR	00	4	6.11321	-0.730491
69	70	GR	00	25	8.81021	29.7506
69	70	DR	00	321	178.182	114.473
69	70	NR	00	327	79.1121	776.726
69	72	DK	00	0	16.3423	-16.3423
69	72	NK	00	0	7.40635	-7.40635
82	83	LK	00	0	15.6514	-15.6514
101	237	EH	00	0	9.26271	-9.26271
101	237	QH	00	0	6.47274	-6.47274
110	184	VV	00	0	65.7083	-65.7083
110	184	LV	00	0	8.21354	-8.21354
110	184	IV	00	0	6.38831	-6.38831
110	215	VY	00	0	61.6937	-61.6937
110	215	VF	00	0	17.4259	-17.4259
110	215	LY	00	0	7.23306	-7.23306
110	215	IY	00	0	5.95664	-5.95664
110	219	VQ	00	0	19.214	-19.214
110	219	VE	00	0	10.7871	-10.7871
110	219	VN	00	0	8.01508	-8.01508
110	219	VR	00	0	6.19347	-6.19347
113	151	VM	00	0	5.97539	-5.97539
122	126	EF	00	0	80.2623	-80.2623
122	126	ER	00	1	9.90893	-8.00985
151	152	MP	00	0	6.16619	-6.16619
157	184	GV	00	1	74.9512	-72.9645
157	184	SV	00	0	9.14039	-9.14039
157	184	AV	00	2	5.48423	-2.2136
166	169	RI	00	0	9.3869	-9.3869
166	169	MD	00	0	7.44358	-7.44358
166	169	RD	00	12	25.0123	-6.76946
169	170	DL	00	5	7.74813	-0.974716
169	173	DF	00	0	7.31479	-7.31479
169	174	DR	00	7	15.4243	-4.60107
169	174	IR	00	154	5.73004	3836.62
170	174	LR	00	155	6.05161	3666.07
173	177	FD	00	0	120.554	-120.554
173	177	RD	00	45	53.0743	-1.22836
173	177	ED	00	73	65.9638	0.750539
173	177	TD	00	45	38.6684	1.03673
173	177	FN	00	157	5.13072	4495.33
177	192	DG	00	1	84.3892	-82.4011
177	192	DA	00	0	25.849	-25.849
177	192	DS	00	0	19.7668	-19.7668
184	185	VY	00	0	73.9429	-73.9429
195	196	LE	00	187	46.7381	420.929
196	199	EQ	00	150	29.3945	494.843
197	200	IA	00	1	35.3942	-33.4225
197	200	II	00	0	7.36908	-7.36908
197	200	EI	00	2	5.43908	-2.1745
197	200	PA	00	5	7.16311	-0.653216
197	200	KA	00	54	46.1389	1.33937
199	200	QA	00	0	31.8818	-31.8818
199	200	QI	00	0	6.64756	-6.64756
199	203	QD	00	0	6.58723	-6.58723
199	203	QK	00	149	13.1102	1408.52
203	204	DI	00	0	6.84448	-6.84448
203	204	KI	00	156	13.6551	1483.85
204	207	IQ	00	0	113.561	-113.561
204	207	KQ	00	12	28.9468	-9.92147
204	207	QQ	00	12	27.4624	-8.70592
204	207	VQ	00	3	7.42227	-2.63483
204	210	IW	00	0	49.4495	-49.4495
204	210	DW	00	6	26.9725	-16.3072
204	210	KW	00	9	11.8807	-0.698495
207	210	QH	00	0	110.773	-110.773
207	210	LW	00	0	51.2686	-51.2686
207	210	QW	00	1902	2096.57	-18.0562
207	210	HW	00	9	22.43	-8.04125
207	210	RW	00	7	18.9053	-7.49717
207	210	AW	00	17	30.7612	-6.15613
207	210	QY	00	9	19.9392	-6.00152
207	210	DW	00	92	48.7052	38.4854
207	212	QL	00	1	54.1946	-52.2131
207	212	QR	00	0	7.42392	-7.42392
210	211	HK	00	0	70.406	-70.406
210	211	WL	00	0	55.1139	-55.1139
210	211	WG	00	1	32.3634	-30.3943
210	211	WS	00	5	21.4688	-12.6333
210	211	WT	00	16	31.7225	-7.7925
210	211	WA	00	25	34.9268	-2.82138
210	211	SK	00	16	21.5912	-1.44787
210	211	WE	00	16	12.8172	0.79037
210	211	WN	00	29	9.93332	36.5979
210	211	WD	00	44	14.4193	60.6835
210	211	WK	00	1945	1274.35	352.944
210	212	WL	00	0	23.4799	-23.4799
210	212	WM	00	22	7.07614	31.4751
210	215	WF	00	106	339.012	-160.155
210	215	HY	00	0	65.9224	-65.9224
210	215	WG	00	0	52.8076	-52.8076
210	215	WI	00	0	20.2103	-20.2103
210	215	WV	00	1	20.8623	-18.9102
210	215	HF	00	0	18.229	-18.229
210	215	WL	00	1	5.54154	-3.722
210	215	SF	00	2	5.44503	-2.17964
210	215	WS	00	4	6.19349	-0.776847
210	215	FF	00	13	9.1145	1.65638
210	215	WD	00	24	16.6246	3.27202
210	215	WC	00	31	21.5142	4.18234
210	215	YY	00	20	11.5578	6.16642
210	215	SY	00	35	19.6911	11.9019
210	215	WY	00	2675	1225.98	1712.62
211	212	KL	00	1	33.3752	-31.4051
211	212	KM	00	20	10.3416	9.02032
211	215	KG	00	0	75.0724	-75.0724
211	215	LY	00	0	74.51	-74.51
211	215	GY	00	5	42.8218	-33.4056
211	215	KF	00	392	479.525	-15.9755
211	215	SY	00	12	27.8342	-9.00767
211	215	KI	00	13	28.1522	-8.15525
211	215	LF	00	8	20.9431	-7.99901
211	215	GF	00	4	12.0363	-5.36559
211	215	KV	00	18	29.0906	-4.2282
211	215	KL	00	3	7.50724	-2.70609
211	215	KS	00	6	8.91485	-0.953056
211	215	KD	00	29	23.4601	1.30818
211	215	AF	00	17	12.3974	1.70877
211	215	TF	00	16	11.5548	1.71007
211	215	SF	00	13	7.82358	3.42495
211	215	EY	00	29	17.5569	7.45822
211	215	NY	00	25	13.2748	10.3566
211	215	DY	00	39	19.2698	20.2016
211	215	KY	00	2224	1706.02	157.268
212	215	LY	00	3	30.6988	-24.9919
212	215	LF	00	0	8.61939	-8.61939
212	215	MY	00	22	9.38018	16.9783
215	218	YT	00	0	69.8634	-69.8634
215	218	FT	00	0	19.3892	-19.3892
215	218	GE	00	0	13.3117	-13.3117
215	218	YP	00	0	7.66794	-7.66794
215	218	IE	00	0	5.03247	-5.03247
215	218	VE	00	7	5.19481	0.627305
215	218	CE	00	8	5.51948	1.11477
215	218	YE	00	362	308.847	9.14756
215	218	FE	00	292	85.7143	496.461
218	222	EK	00	1	13.327	-11.402
219	222	QK	00	0	21.95	-21.95
219	222	EK	00	0	12.3595	-12.3595
219	222	NK	00	0	9.24212	-9.24212
219	222	RK	00	0	7.11497	-7.11497
226	228	EH	00	0	19.4785	-19.4785
226	228	ER	00	0	8.21169	-8.21169
238	348	PI	00	0	8.01667	-8.01667
243	245	VE	00	0	12.9844	-12.9844
243	245	VM	00	0	8.95532	-8.95532
243	245	VK	00	0	6.97876	-6.97876
243	245	VT	00	0	5.32149	-5.32149
250	294	ES	00	3	5.31161	-1.00601
250	294	EV	00	92	5.11846	1474.74
290	292	AI	00	0	5.63732	-5.63732
291	292	LI	00	0	6.55947	-6.55947
291	292	DI	00	25	11.8356	14.6425
292	294	IV	00	0	7.71284	-7.71284
292	294	IT	00	8	20.111	-7.29337
292	294	IA	00	0	6.84784	-6.84784
292	294	IQ	00	3	10.0195	-4.91773
292	294	IS	00	2	7.78492	-4.29873
294	297	VK	00	2	36.1687	-32.2793
294	297	TA	00	7	29.1621	-16.8424
294	297	VA	00	1	11.323	-9.41133
294	297	AA	00	1	10.2548	-8.35232
294	297	SA	00	2	11.6435	-7.98702
294	297	VR	00	1	9.51999	-7.62503
294	297	QK	00	29	46.7464	-6.73708
294	297	QA	00	10	14.6345	-1.46765
294	297	SK	00	42	37.1924	0.62145
294	297	AR	00	18	8.62187	10.2007
294	297	AK	00	52	32.7566	11.3049
294	297	TK	00	128	93.1516	13.037
294	297	TR	00	44	24.5185	15.4794
294	297	SR	00	27	9.78942	30.2576
296	297	PK	00	0	27.5991	-27.5991
296	297	PA	00	0	8.53707	-8.53707
296	297	PR	00	0	7.28442	-7.28442
296	297	SR	00	16	10.9716	2.30458
296	297	SK	00	56	41.569	5.00983
315	348	PI	00	0	8.32237	-8.32237
321	324	YE	00	0	7.25457	-7.25457
323	324	PE	00	0	7.13262	-7.13262
324	344	EY	00	0	6.88351	-6.88351
335	357	ST	00	23	26.7366	-0.522209
335	357	CT	00	8	5.66453	0.962906
335	357	DT	00	28	17.6733	6.03394
344	348	YI	00	0	8.33441	-8.33441
345	348	QI	00	9	15.812	-2.93471
346	348	EI	00	0	8.19197	-8.19197
346	348	YI	00	9	15.6611	-2.83316
347	348	PI	00	0	8.59434	-8.59434
348	351	IL	00	0	8.29076	-8.29076
355	356	KK	00	0	11.1491	-11.1491
355	357	KT	00	0	15.7253	-15.7253
394	399	PD	00	0	19.5096	-19.5096
394	399	LT	00	0	9.84665	-9.84665
394	399	SD	00	20	6.78594	25.7313
394	399	LD	00	478	156.077	663.998
395	399	ID	00	0	19.8008	-19.8008
395	399	RD	00	124	49.0716	114.41

## Sheet: Papier
Supplentary table 2 : SDL and CM pairs in RT for untreated and treated sets.
	NT			T				NT			T				NT			T				NT			T
AAi;AAj	Nobs	Nex	x	Nobs	Nex	x	AAi;AAj	Nobs	Nex	x	Nobs	Nex	x	AAi;AAj	Nobs	Nex	x	Nobs	Nex	x	AAi;AAj	Nobs	Nex	x	Nobs	Nex	x
i=4;j=211							i=151;j=152							i=210;j=215							i=290;j=292
SK				58	42.1789	5.93439	MP				0	6.16619	-6.16619	WF				106	339.012	-160.155	AI				0	5.63732	-5.63732
i=35;j=39							i=157;j=184							HY				0	65.9224	-65.9224	i=291;j=292
IA	70	81.8523	-1.71623				GV				1	74.9512	-72.9645	WG				0	52.8076	-52.8076	LI				0	6.55947	-6.55947
IK	5	8.0969	-1.1845				SV				0	9.14039	-9.14039	WI				0	20.2103	-20.2103	DI	92	27.8953	147.316	25	11.8356	14.6425
IS	22	9.27463	17.46				AV				2	5.48423	-2.2136	WV				1	20.8623	-18.9102	i=292;j=294
LA	46	18.848	39.1146				i=166;j=169							HF				0	18.229	-18.229	IV				0	7.71284	-7.71284
TA	92	27.19	154.481				RI				0	9.3869	-9.3869	WL				1	5.54154	-3.722	IT				8	20.111	-7.29337
MA	94	15.0219	415.228				MD				0	7.44358	-7.44358	SF				2	5.44503	-2.17964	IA				0	6.84784	-6.84784
i=35;j=40							RD				12	25.0123	-6.76946	WS				4	6.19349	-0.776847	IQ				3	10.0195	-4.91773
ID	19	23.2707	-0.783781				i=169;j=170							FF				13	9.1145	1.65638	IS				2	7.78492	-4.29873
LD	10	5.33749	4.0729				DL				5	7.74813	-0.974716	WD				24	16.6246	3.27202	i=294;j=297
TD	81	7.88673	677.79				i=169;j=173							WC				31	21.5142	4.18234	VK				2	36.1687	-32.2793
i=39;j=40							DF				0	7.31479	-7.31479	YY				20	11.5578	6.16642	TA				7	29.1621	-16.8424
AD				19	6.79943	21.8921	i=169;j=174							SY				35	19.6911	11.9019	VA				1	11.323	-9.41133
AF				57	17.8145	86.194	DR				7	15.4243	-4.60107	WY				2675	1225.98	1712.62	AA				1	10.2548	-8.35232
i=39;j=44							IR				154	5.73004	3836.62	i=211;j=212							SA				2	11.6435	-7.98702
LD				2	10.8777	-7.24544	i=170;j=174							KL				1	33.3752	-31.4051	VR				1	9.51999	-7.62503
SD				17	6.85769	15.0002	LR				155	6.05161	3666.07	KM				20	10.3416	9.02032	QK				29	46.7464	-6.73708
AA				55	32.2106	16.1238	i=173;j=177							i=211;j=215							QA				10	14.6345	-1.46765
KD				39	12.7695	53.8815	FD				0	120.554	-120.554	KG				0	75.0724	-75.0724	SK				42	37.1924	0.62145
ED				44	9.81359	119.091	RD				45	53.0743	-1.22836	LY				0	74.51	-74.51	AR				18	8.62187	10.2007
AD				287	141.056	151.003	ED				73	65.9638	0.750539	GY				5	42.8218	-33.4056	AK				52	32.7566	11.3049
i=39;j=48							TD				45	38.6684	1.03673	KF				392	479.525	-15.9755	TK				128	93.1516	13.037
AT	22	13.7959	4.87886				FN				157	5.13072	4495.33	SY				12	27.8342	-9.00767	TR				44	24.5185	15.4794
i=43;j=44							i=177;j=192							KI				13	28.1522	-8.15525	SR				27	9.78942	30.2576
QA				2	11.4091	-7.75969	DG				1	84.3892	-82.4011	LF				8	20.9431	-7.99901	i=296;j=297
NA				1	6.0018	-4.16842	DA				0	25.849	-25.849	GF				4	12.0363	-5.36559	PK				0	27.5991	-27.5991
ED				147	100.998	20.9523	DS				0	19.7668	-19.7668	KV				18	29.0906	-4.2282	PA				0	8.53707	-8.53707
ND				91	25.1311	172.644	i=184;j=185							KL				3	7.50724	-2.70609	PR				0	7.28442	-7.28442
QD				191	47.7727	429.409	VY				0	73.9429	-73.9429	KS				6	8.91485	-0.953056	SR	12	6.19334	5.44413	16	10.9716	2.30458
EA				247	24.1205	2059.47	i=194;j=200							KD				29	23.4601	1.30818	SK	51	27.0792	21.1307	56	41.569	5.00983
i=43;j=48							QA	2	5.91744	-2.5934				AF				17	12.3974	1.70877	SA	31	22.4379	3.2672
QT				1	6.16551	-4.32771	DA	18	8.7865	9.66126				TF				16	11.5548	1.71007	i=315;j=348
i=64;j=70							i=195;j=196							SF				13	7.82358	3.42495	PI				0	8.32237	-8.32237
RR				35	30.8787	0.550061	LE				187	46.7381	420.929	EY				29	17.5569	7.45822	i=321;j=324
HR				51	12.0187	126.432	i=196;j=199							NY				25	13.2748	10.3566	YE				0	7.25457	-7.25457
i=65;j=68							EQ				150	29.3945	494.843	DY				39	19.2698	20.2016	i=323;j=324
RG				98	14.1847	495.253	i=197;j=200							KY				2224	1706.02	157.268	PE				0	7.13262	-7.13262
i=67;j=70							IA				1	35.3942	-33.4225	i=212;j=215							i=324;j=344
NS				6	41.7589	-30.621	II				0	7.36908	-7.36908	LY				3	30.6988	-24.9919	EY				0	6.88351	-6.88351
NV				0	9.40516	-9.40516	EI				2	5.43908	-2.1745	LF				0	8.61939	-8.61939	i=335;j=356
NN				0	5.6431	-5.6431	PA				5	7.16311	-0.653216	MY				22	9.38018	16.9783	SK	16	6.1501	15.7754
ER				4	10.8465	-4.3216	KA				54	46.1389	1.33937	i=215;j=218							DK	50	10.5621	147.257
NT				7	14.2958	-3.72342	i=199;j=200							YT				0	69.8634	-69.8634	i=335;j=357
NQ				8	5.26689	1.41827	QA				0	31.8818	-31.8818	FT				0	19.3892	-19.3892	ST				23	26.7366	-0.522209
NG				27	17.3055	5.43084	QI				0	6.64756	-6.64756	GE				0	13.3117	-13.3117	CT				8	5.66453	0.962906
GR				117	46.5111	106.828	i=199;j=203							YP				0	7.66794	-7.66794	DT	20	16.1657	0.909423	28	17.6733	6.03394
NR				1348	616.226	868.987	QD				0	6.58723	-6.58723	IE				0	5.03247	-5.03247	i=344;j=348
i=68;j=69							QK				149	13.1102	1408.52	VE				7	5.19481	0.627305	YI				0	8.33441	-8.33441
GS	10	7.24335	1.04911				i=200;j=203							CE				8	5.51948	1.11477	i=345;j=348
GN	57	5.53129	478.917				ED	2	5.78042	-2.47241				YE				362	308.847	9.14756	QI				9	15.812	-2.93471
i=68;j=70							ID	29	17.4142	7.70817				FE				292	85.7143	496.461	i=346;j=348
GS				5	7.45212	-0.80687	AD	71	39.2756	25.625				i=218;j=222							EI				0	8.19197	-8.19197
DS				0	12.4287	-12.4287	i=203;j=204							EK				1	13.327	-11.402	YI				9	15.6611	-2.83316
SR				11	26.071	-8.7122	DI				0	6.84448	-6.84448	i=219;j=222							i=347;j=348
DG				0	5.38946	-5.38946	KI				156	13.6551	1483.85	QK				0	21.95	-21.95	PI				0	8.59434	-8.59434
NS				1	5.51831	-3.69953	i=204;j=207							EK				0	12.3595	-12.3595	i=348;j=351
AR				4	6.11321	-0.730491	IQ				0	113.561	-113.561	NK				0	9.24212	-9.24212	IL				0	8.29076	-8.29076
GR				25	8.81021	29.7506	KQ				12	28.9468	-9.92147	RK				0	7.11497	-7.11497	i=355;j=356
DR				321	178.182	114.473	QQ				12	27.4624	-8.70592	i=226;j=228							KK				0	11.1491	-11.1491
NR				327	79.1121	776.726	VQ				3	7.42227	-2.63483	EH				0	19.4785	-19.4785	i=355;j=357
i=69;j=72							i=204;j=210							ER				0	8.21169	-8.21169	KT				0	15.7253	-15.7253
DK				0	16.3423	-16.3423	IW				0	49.4495	-49.4495	i=238;j=348							i=394;j=399
NK				0	7.40635	-7.40635	DW				6	26.9725	-16.3072	PI				0	8.01667	-8.01667	PD				0	19.5096	-19.5096
i=82;j=83							KW				9	11.8807	-0.698495	i=243;j=245							LT				0	9.84665	-9.84665
LK				0	15.6514	-15.6514	i=207;j=210							SM	0	6.98848	-6.98848				SD				20	6.78594	25.7313
i=83;j=86							QH				0	110.773	-110.773	SE	21	6.95887	28.3312				LD				478	156.077	663.998
KE	24	53.8103	-16.5146				LW				0	51.2686	-51.2686	VE				0	12.9844	-12.9844	i=395;j=399
i=101;j=237							QW				1902	2096.57	-18.0562	VM				0	8.95532	-8.95532	ID				0	19.8008	-19.8008
EH				0	9.26271	-9.26271	HW				9	22.43	-8.04125	VK				0	6.97876	-6.97876	RD				124	49.0716	114.41
QH				0	6.47274	-6.47274	RW				7	18.9053	-7.49717	VT				0	5.32149	-5.32149	i=399;j=400
i=102;j=104							AW				17	30.7612	-6.15613	i=245;j=248							DT	83	56.0932	12.9066
QR	49	16.3691	65.0478				QY				9	19.9392	-6.00152	KD	17	33.3161	-7.99056				i=491;j=527
RR	53	9.36006	203.465				DW				92	48.7052	38.4854	MD	51	60.8821	-1.60403				SN	30	24.3854	1.29271
i=110;j=184							i=207;j=212							EN	5	6.93889	-0.54177
VV				0	65.7083	-65.7083	QL				1	54.1946	-52.2131	TD	16	12.6415	0.892261
LV				0	8.21354	-8.21354	QR				0	7.42392	-7.42392	ID	21	14.84	2.55696
IV				0	6.38831	-6.38831	i=210;j=211							MN	14	7.78193	4.96849
i=110;j=215							HK				0	70.406	-70.406	ED	81	54.2866	13.1452
VY				0	61.6937	-61.6937	WL				0	55.1139	-55.1139	QD	47	15.7702	61.8448
VF				0	17.4259	-17.4259	WG				1	32.3634	-30.3943	i=248;j=249
LY				0	7.23306	-7.23306	WS				5	21.4688	-12.6333	DQ	15	6.95255	9.31479
IY				0	5.95664	-5.95664	WT				16	31.7225	-7.7925	i=248;j=250
i=110;j=219							WA				25	34.9268	-2.82138	DE	51	21.7396	39.3829
VQ				0	19.214	-19.214	SK				16	21.5912	-1.44787	i=250;j=294
VE				0	10.7871	-10.7871	WE				16	12.8172	0.79037	ES				3	5.31161	-1.00601
VN				0	8.01508	-8.01508	WN				29	9.93332	36.5979	EV				92	5.11846	1474.74
VR				0	6.19347	-6.19347	WD				44	14.4193	60.6835	i=277;j=298
i=113;j=151							WK				1945	1274.35	352.944	RA	20	15.7119	1.1703
VM				0	5.97539	-5.97539	i=210;j=212							RD	8	5.10637	1.63973
i=122;j=126							WL				0	23.4799	-23.4799	RG	10	6.67756	1.65309
EF				0	80.2623	-80.2623	WM				22	7.07614	31.4751
ER				1	9.90893	-8.00985
NT : non-treated patients set. T : treated patients set. I and j are the positions in the HIV protease of the co-variants pairs.
AAi and Aaj: the amino acids present are i and j positions.
Nobs: the number of sequences for which AAiAAj are observed.
Nex:the theoritical number of sequences for which AAi and AAj should be observed if this two AA at that specific position were not correlated.
x : is the dissimilarity coefficient calculated for the AAiAAj pairs (equation in Material and methods).
RT : reverse transcriptase
